# Supplementary material for: Alternate routes to acetate tolerance lead to varied isoprenol production from mixed carbon sources in Pseudomonas putida
Source: Appl Environ Microbiol. 2025 Mar 20;91(4):e02123-24. doi: 10.1128/aem.02123-24 (PMC12016510; doi:10.1128/aem.02123-24)
Supplement: Data Set S1 — Proteomics data for strains. [file aem.02123-24-s0001.xlsx]

## Sheet: Sheet1
Protein.Group	Protein.Names	Protein	Protein.Description	Strain	Condition	Sample	Top_3pep_counts_rep_mean	Top_3pep_counts_rep_std	%_of protein_abundance_Top3_rep_mean	%_of protein_abundance_Top3-rep_std	log10_%_abundance_rep_mean	log10_%_abundance_rep_std	CV%_of_%_protein_abundance	%_of protein_abundance_Top3_rep_mean_sem
Q9Z408	CSD_PSEPK	Csda	Probable cysteine desulfurase	Σ1	Acetate	2H_ac	190568	97887.9	0.00637569	0.00320155	-2.23386	0.226481	50.215	0.000703393
Q9Z408	CSD_PSEPK	Csda	Probable cysteine desulfurase	Σ1	Glucose	2H_glu	91377.4	81401.3	0.00333481	0.00280177	-2.68799	0.626297	84.0159	0.000703393
Q9Z408	CSD_PSEPK	Csda	Probable cysteine desulfurase	Σ1	Glucose + Acetate	2H_gluAc	179227	153614	0.00641937	0.00543575	-2.41743	0.653755	84.6773	0.000703393
Q9Z408	CSD_PSEPK	Csda	Probable cysteine desulfurase	Σ2	Acetate	4P_ac	304077	44796.9	0.0101523	0.00139062	-1.99605	0.0578706	13.6976	0.000703393
Q9Z408	CSD_PSEPK	Csda	Probable cysteine desulfurase	Σ2	Glucose	4P_glu	75329.2	119507	0.0030797	0.00485894	-3.44104	1.47749	157.773	0.000703393
Q9Z408	CSD_PSEPK	Csda	Probable cysteine desulfurase	Σ2	Glucose + Acetate	4P_gluAc	337558	101822	0.0121315	0.00371374	-1.93057	0.139648	30.6124	0.000703393
Q9Z408	CSD_PSEPK	Csda	Probable cysteine desulfurase	Σ3	Acetate	5G_ac	288526	131202	0.00943188	0.00429957	-2.06311	0.233808	45.5855	0.000703393
Q9Z408	CSD_PSEPK	Csda	Probable cysteine desulfurase	Σ3	Glucose	5G_glu	201745	191262	0.00744703	0.00705848	-2.26298	0.418549	94.7825	0.000703393
Q9Z408	CSD_PSEPK	Csda	Probable cysteine desulfurase	Σ3	Glucose + Acetate	5G_gluAc	344448	99914.7	0.0123703	0.00348503	-1.92095	0.136454	28.1726	0.000703393
Q9Z408	CSD_PSEPK	Csda	Probable cysteine desulfurase	Σ4	Acetate	5H_ac	266083	115065	0.00890453	0.0040524	-2.08058	0.19856	45.5094	0.000703393
Q9Z408	CSD_PSEPK	Csda	Probable cysteine desulfurase	Σ4	Glucose	5H_glu	170470	249252	0.00620297	0.00906975	-2.71444	0.91112	146.216	0.000703393
Q9Z408	CSD_PSEPK	Csda	Probable cysteine desulfurase	Σ4	Glucose + Acetate	5H_gluAc	412115	33559.7	0.0150859	0.00128414	-1.82251	0.0377292	8.51213	0.000703393
Q9Z408	CSD_PSEPK	Csda	Probable cysteine desulfurase	Σ5	Acetate	5P_ac	211752	169158	0.00717254	0.00559294	-2.23019	0.329516	77.9771	0.000703393
Q9Z408	CSD_PSEPK	Csda	Probable cysteine desulfurase	Σ5	Glucose	5P_glu	268234	49923.2	0.010164	0.00202881	-1.99921	0.0922584	19.9608	0.000703393
Q9Z408	CSD_PSEPK	Csda	Probable cysteine desulfurase	Σ5	Glucose + Acetate	5P_gluAc	297050	135077	0.0106538	0.00481853	-2.0018	0.194716	45.2283	0.000703393
Q9Z408	CSD_PSEPK	Csda	Probable cysteine desulfurase	PT	Acetate	PreALE_ac	100842	105016	0.00380937	0.00384122	-2.58115	0.436244	100.836	0.000703393
Q9Z408	CSD_PSEPK	Csda	Probable cysteine desulfurase	PT	Glucose	PreALE_glu	288418	34397.3	0.0108145	0.00108031	-1.96767	0.0443714	9.98946	0.000703393
Q9Z408	CSD_PSEPK	Csda	Probable cysteine desulfurase	WT	Acetate	WT_ac	176662	162781	0.00623232	0.00577207	-2.32927	0.395966	92.6151	0.000703393
Q9Z408	CSD_PSEPK	Csda	Probable cysteine desulfurase	WT	Glucose	WT_glu	241202	177788	0.00865276	0.00637715	-2.2097	0.50596	73.7007	0.000703393
Q9Z408	CSD_PSEPK	Csda	Probable cysteine desulfurase	WT	Glucose + Acetate	WT_gluAc	233655	206183	0.00881993	0.00771023	-2.55133	1.15695	87.4183	0.000703393
Q88RW8	MNMG_PSEPK	Mnmg	tRNA uridine 5-carboxymethylaminomethyl modification enzyme MnmG	Σ1	Acetate	2H_ac	872948	151184	0.0292815	0.00490017	-1.53771	0.0760011	16.7347	0.000982409
Q88RW8	MNMG_PSEPK	Mnmg	tRNA uridine 5-carboxymethylaminomethyl modification enzyme MnmG	Σ1	Glucose	2H_glu	722447	119033	0.0278001	0.0062094	-1.56355	0.100745	22.3359	0.000982409
Q88RW8	MNMG_PSEPK	Mnmg	tRNA uridine 5-carboxymethylaminomethyl modification enzyme MnmG	Σ1	Glucose + Acetate	2H_gluAc	832529	309594	0.0313573	0.0130502	-1.53389	0.207494	41.6178	0.000982409
Q88RW8	MNMG_PSEPK	Mnmg	tRNA uridine 5-carboxymethylaminomethyl modification enzyme MnmG	Σ2	Acetate	4P_ac	686667	220164	0.0230121	0.00768136	-1.65451	0.14723	33.3796	0.000982409
Q88RW8	MNMG_PSEPK	Mnmg	tRNA uridine 5-carboxymethylaminomethyl modification enzyme MnmG	Σ2	Glucose	4P_glu	877858	171901	0.0363702	0.00721798	-1.44548	0.0919887	19.8459	0.000982409
Q88RW8	MNMG_PSEPK	Mnmg	tRNA uridine 5-carboxymethylaminomethyl modification enzyme MnmG	Σ2	Glucose + Acetate	4P_gluAc	717736	201701	0.0258168	0.00749745	-1.60233	0.141115	29.041	0.000982409
Q88RW8	MNMG_PSEPK	Mnmg	tRNA uridine 5-carboxymethylaminomethyl modification enzyme MnmG	Σ3	Acetate	5G_ac	669217	120644	0.0218719	0.00407618	-1.66506	0.0798949	18.6366	0.000982409
Q88RW8	MNMG_PSEPK	Mnmg	tRNA uridine 5-carboxymethylaminomethyl modification enzyme MnmG	Σ3	Glucose	5G_glu	610440	60779.7	0.0226213	0.0024175	-1.64718	0.0472867	10.6868	0.000982409
Q88RW8	MNMG_PSEPK	Mnmg	tRNA uridine 5-carboxymethylaminomethyl modification enzyme MnmG	Σ3	Glucose + Acetate	5G_gluAc	478728	123937	0.01721	0.00432827	-1.77303	0.106049	25.1497	0.000982409
Q88RW8	MNMG_PSEPK	Mnmg	tRNA uridine 5-carboxymethylaminomethyl modification enzyme MnmG	Σ4	Acetate	5H_ac	775259	182950	0.0258369	0.00644673	-1.59782	0.117539	24.9516	0.000982409
Q88RW8	MNMG_PSEPK	Mnmg	tRNA uridine 5-carboxymethylaminomethyl modification enzyme MnmG	Σ4	Glucose	5H_glu	702436	175470	0.0257805	0.00583164	-1.59623	0.099371	22.6204	0.000982409
Q88RW8	MNMG_PSEPK	Mnmg	tRNA uridine 5-carboxymethylaminomethyl modification enzyme MnmG	Σ4	Glucose + Acetate	5H_gluAc	643744	150689	0.0236047	0.00583787	-1.63534	0.102522	24.7318	0.000982409
Q88RW8	MNMG_PSEPK	Mnmg	tRNA uridine 5-carboxymethylaminomethyl modification enzyme MnmG	Σ5	Acetate	5P_ac	827869	218965	0.0282419	0.00709587	-1.55886	0.114521	25.1253	0.000982409
Q88RW8	MNMG_PSEPK	Mnmg	tRNA uridine 5-carboxymethylaminomethyl modification enzyme MnmG	Σ5	Glucose	5P_glu	618729	170146	0.0235293	0.00720666	-1.64112	0.126513	30.6284	0.000982409
Q88RW8	MNMG_PSEPK	Mnmg	tRNA uridine 5-carboxymethylaminomethyl modification enzyme MnmG	Σ5	Glucose + Acetate	5P_gluAc	535174	143625	0.0192302	0.00534019	-1.7289	0.133992	27.7698	0.000982409
Q88RW8	MNMG_PSEPK	Mnmg	tRNA uridine 5-carboxymethylaminomethyl modification enzyme MnmG	PT	Acetate	PreALE_ac	677469	259403	0.0259001	0.00943296	-1.60953	0.164485	36.4206	0.000982409
Q88RW8	MNMG_PSEPK	Mnmg	tRNA uridine 5-carboxymethylaminomethyl modification enzyme MnmG	PT	Glucose	PreALE_glu	838532	283298	0.0314928	0.010449	-1.52479	0.173608	33.1789	0.000982409
Q88RW8	MNMG_PSEPK	Mnmg	tRNA uridine 5-carboxymethylaminomethyl modification enzyme MnmG	WT	Acetate	WT_ac	716164	97292	0.0252068	0.0035505	-1.60144	0.062494	14.0855	0.000982409
Q88RW8	MNMG_PSEPK	Mnmg	tRNA uridine 5-carboxymethylaminomethyl modification enzyme MnmG	WT	Glucose	WT_glu	758457	126803	0.0272766	0.00431734	-1.5681	0.0724001	15.828	0.000982409
Q88RW8	MNMG_PSEPK	Mnmg	tRNA uridine 5-carboxymethylaminomethyl modification enzyme MnmG	WT	Glucose + Acetate	WT_gluAc	611639	200301	0.0231606	0.00708109	-1.64906	0.134834	30.5739	0.000982409
Q88RW6	Q88RW6_PSEPK	Gyrb	DNA gyrase subunit B	Σ1	Acetate	2H_ac	2.04505e+06	108132	0.0686283	0.00329503	-1.16384	0.0211407	4.80127	0.00179482
Q88RW6	Q88RW6_PSEPK	Gyrb	DNA gyrase subunit B	Σ1	Glucose	2H_glu	1.96614e+06	200255	0.0747938	0.00300488	-1.12637	0.0175114	4.01755	0.00179482
Q88RW6	Q88RW6_PSEPK	Gyrb	DNA gyrase subunit B	Σ1	Glucose + Acetate	2H_gluAc	1.87652e+06	146902	0.0698354	0.00663595	-1.15728	0.0424107	9.50228	0.00179482
Q88RW6	Q88RW6_PSEPK	Gyrb	DNA gyrase subunit B	Σ2	Acetate	4P_ac	1.85042e+06	269952	0.0617671	0.00829973	-1.212	0.0606459	13.4371	0.00179482
Q88RW6	Q88RW6_PSEPK	Gyrb	DNA gyrase subunit B	Σ2	Glucose	4P_glu	2.13251e+06	168294	0.088424	0.00917921	-1.05494	0.0439517	10.3809	0.00179482
Q88RW6	Q88RW6_PSEPK	Gyrb	DNA gyrase subunit B	Σ2	Glucose + Acetate	4P_gluAc	1.87331e+06	108392	0.0672685	0.0049449	-1.17296	0.0315578	7.35099	0.00179482
Q88RW6	Q88RW6_PSEPK	Gyrb	DNA gyrase subunit B	Σ3	Acetate	5G_ac	2.03262e+06	173696	0.0663673	0.00539759	-1.17902	0.0356896	8.13291	0.00179482
Q88RW6	Q88RW6_PSEPK	Gyrb	DNA gyrase subunit B	Σ3	Glucose	5G_glu	1.5914e+06	263375	0.0590204	0.0103683	-1.23382	0.0807017	17.5674	0.00179482
Q88RW6	Q88RW6_PSEPK	Gyrb	DNA gyrase subunit B	Σ3	Glucose + Acetate	5G_gluAc	1.62643e+06	73484.8	0.058513	0.00202246	-1.23292	0.0149606	3.45642	0.00179482
Q88RW6	Q88RW6_PSEPK	Gyrb	DNA gyrase subunit B	Σ4	Acetate	5H_ac	2.24823e+06	215320	0.0747105	0.00711763	-1.12789	0.0403912	9.52695	0.00179482
Q88RW6	Q88RW6_PSEPK	Gyrb	DNA gyrase subunit B	Σ4	Glucose	5H_glu	1.69779e+06	466901	0.0627605	0.0182373	-1.21614	0.138196	29.0586	0.00179482
Q88RW6	Q88RW6_PSEPK	Gyrb	DNA gyrase subunit B	Σ4	Glucose + Acetate	5H_gluAc	1.77816e+06	22727.9	0.0650758	0.000268419	-1.18658	0.00179173	0.412471	0.00179482
Q88RW6	Q88RW6_PSEPK	Gyrb	DNA gyrase subunit B	Σ5	Acetate	5P_ac	1.77839e+06	431918	0.0606407	0.0138945	-1.22573	0.108015	22.9129	0.00179482
Q88RW6	Q88RW6_PSEPK	Gyrb	DNA gyrase subunit B	Σ5	Glucose	5P_glu	2.09642e+06	154943	0.0792219	0.00426536	-1.10157	0.0231066	5.38407	0.00179482
Q88RW6	Q88RW6_PSEPK	Gyrb	DNA gyrase subunit B	Σ5	Glucose + Acetate	5P_gluAc	1.54836e+06	238829	0.0555885	0.00921998	-1.25931	0.0762365	16.5861	0.00179482
Q88RW6	Q88RW6_PSEPK	Gyrb	DNA gyrase subunit B	PT	Acetate	PreALE_ac	1.63306e+06	247733	0.0627267	0.00876566	-1.20609	0.0656912	13.9744	0.00179482
Q88RW6	Q88RW6_PSEPK	Gyrb	DNA gyrase subunit B	PT	Glucose	PreALE_glu	1.77474e+06	122087	0.0667179	0.00577383	-1.17701	0.038273	8.65409	0.00179482
Q88RW6	Q88RW6_PSEPK	Gyrb	DNA gyrase subunit B	WT	Acetate	WT_ac	2.03078e+06	54309.8	0.0714429	0.00188633	-1.14614	0.0113907	2.64033	0.00179482
Q88RW6	Q88RW6_PSEPK	Gyrb	DNA gyrase subunit B	WT	Glucose	WT_glu	1.71655e+06	314215	0.0618134	0.011458	-1.21427	0.0850143	18.5364	0.00179482
Q88RW6	Q88RW6_PSEPK	Gyrb	DNA gyrase subunit B	WT	Glucose + Acetate	WT_gluAc	1.97887e+06	195891	0.075348	0.00897276	-1.12493	0.0506457	11.9084	0.00179482
Q88RW2	Q88RW2_PSEPK	Pp_0017	Transcriptional regulator MvaT, P16 subunit, putative	Σ1	Acetate	2H_ac	800583	109036	0.0268897	0.00384446	-1.57341	0.0626568	14.2971	0.00100286
Q88RW2	Q88RW2_PSEPK	Pp_0017	Transcriptional regulator MvaT, P16 subunit, putative	Σ1	Glucose	2H_glu	602025	141085	0.0227332	0.00344387	-1.64673	0.0667485	15.1491	0.00100286
Q88RW2	Q88RW2_PSEPK	Pp_0017	Transcriptional regulator MvaT, P16 subunit, putative	Σ1	Glucose + Acetate	2H_gluAc	664106	318189	0.0241745	0.0105377	-1.65086	0.222291	43.59	0.00100286
Q88RW2	Q88RW2_PSEPK	Pp_0017	Transcriptional regulator MvaT, P16 subunit, putative	Σ2	Acetate	4P_ac	849098	35414.3	0.028389	0.00157303	-1.54729	0.0237184	5.541	0.00100286
Q88RW2	Q88RW2_PSEPK	Pp_0017	Transcriptional regulator MvaT, P16 subunit, putative	Σ2	Glucose	4P_glu	368463	242135	0.0151282	0.00973107	-1.8834	0.290616	64.3238	0.00100286
Q88RW2	Q88RW2_PSEPK	Pp_0017	Transcriptional regulator MvaT, P16 subunit, putative	Σ2	Glucose + Acetate	4P_gluAc	837646	135099	0.0300747	0.00501381	-1.52604	0.0752721	16.6712	0.00100286
Q88RW2	Q88RW2_PSEPK	Pp_0017	Transcriptional regulator MvaT, P16 subunit, putative	Σ3	Acetate	5G_ac	896516	52806.7	0.0292739	0.00158303	-1.53395	0.0237869	5.40765	0.00100286
Q88RW2	Q88RW2_PSEPK	Pp_0017	Transcriptional regulator MvaT, P16 subunit, putative	Σ3	Glucose	5G_glu	634597	96507.5	0.0235077	0.00361514	-1.63246	0.0703236	15.3785	0.00100286
Q88RW2	Q88RW2_PSEPK	Pp_0017	Transcriptional regulator MvaT, P16 subunit, putative	Σ3	Glucose + Acetate	5G_gluAc	840423	136712	0.0302191	0.00471025	-1.52327	0.0682694	15.587	0.00100286
Q88RW2	Q88RW2_PSEPK	Pp_0017	Transcriptional regulator MvaT, P16 subunit, putative	Σ4	Acetate	5H_ac	761678	79895.5	0.0252854	0.00220448	-1.59822	0.0376227	8.71839	0.00100286
Q88RW2	Q88RW2_PSEPK	Pp_0017	Transcriptional regulator MvaT, P16 subunit, putative	Σ4	Glucose	5H_glu	595820	51570.4	0.0219603	0.00192117	-1.65951	0.0389592	8.74838	0.00100286
Q88RW2	Q88RW2_PSEPK	Pp_0017	Transcriptional regulator MvaT, P16 subunit, putative	Σ4	Glucose + Acetate	5H_gluAc	930721	134709	0.0341081	0.00535135	-1.47093	0.071265	15.6894	0.00100286
Q88RW2	Q88RW2_PSEPK	Pp_0017	Transcriptional regulator MvaT, P16 subunit, putative	Σ5	Acetate	5P_ac	829259	69495.3	0.0283304	0.0020326	-1.54851	0.0315984	7.17462	0.00100286
Q88RW2	Q88RW2_PSEPK	Pp_0017	Transcriptional regulator MvaT, P16 subunit, putative	Σ5	Glucose	5P_glu	603751	230820	0.0226686	0.00819826	-1.66788	0.182834	36.1656	0.00100286
Q88RW2	Q88RW2_PSEPK	Pp_0017	Transcriptional regulator MvaT, P16 subunit, putative	Σ5	Glucose + Acetate	5P_gluAc	723652	98661.6	0.0259877	0.00398986	-1.58876	0.0683967	15.3528	0.00100286
Q88RW2	Q88RW2_PSEPK	Pp_0017	Transcriptional regulator MvaT, P16 subunit, putative	PT	Acetate	PreALE_ac	601365	138785	0.0230485	0.004831	-1.64514	0.0969932	20.9601	0.00100286
Q88RW2	Q88RW2_PSEPK	Pp_0017	Transcriptional regulator MvaT, P16 subunit, putative	PT	Glucose	PreALE_glu	702457	78074.5	0.0263056	0.00195447	-1.58087	0.0328077	7.42984	0.00100286
Q88RW2	Q88RW2_PSEPK	Pp_0017	Transcriptional regulator MvaT, P16 subunit, putative	WT	Acetate	WT_ac	855204	260058	0.0300872	0.00914533	-1.53734	0.148636	30.3961	0.00100286
Q88RW2	Q88RW2_PSEPK	Pp_0017	Transcriptional regulator MvaT, P16 subunit, putative	WT	Glucose	WT_glu	864859	41830.3	0.0311273	0.00118737	-1.50707	0.0164046	3.81457	0.00100286
Q88RW2	Q88RW2_PSEPK	Pp_0017	Transcriptional regulator MvaT, P16 subunit, putative	WT	Glucose + Acetate	WT_gluAc	516603	230987	0.0195725	0.00852719	-1.74366	0.227297	43.5671	0.00100286
Q88RW1	Q88RW1_PSEPK	Pp_0018	Uncharacterized protein	Σ1	Acetate	2H_ac	1.59128e+06	281371	0.0534575	0.0097924	-1.27692	0.0804474	18.3181	0.00226387
Q88RW1	Q88RW1_PSEPK	Pp_0018	Uncharacterized protein	Σ1	Glucose	2H_glu	1.9104e+06	43753.9	0.0731141	0.00717908	-1.13743	0.0434021	9.81901	0.00226387
Q88RW1	Q88RW1_PSEPK	Pp_0018	Uncharacterized protein	Σ1	Glucose + Acetate	2H_gluAc	1.31403e+06	267311	0.0484843	0.00702295	-1.31746	0.0632801	14.485	0.00226387
Q88RW1	Q88RW1_PSEPK	Pp_0018	Uncharacterized protein	Σ2	Acetate	4P_ac	1.5849e+06	162516	0.0530144	0.00612615	-1.27749	0.0491551	11.5556	0.00226387
Q88RW1	Q88RW1_PSEPK	Pp_0018	Uncharacterized protein	Σ2	Glucose	4P_glu	1.79394e+06	71984.4	0.0743207	0.00429117	-1.12938	0.0252982	5.77385	0.00226387
Q88RW1	Q88RW1_PSEPK	Pp_0018	Uncharacterized protein	Σ2	Glucose + Acetate	4P_gluAc	1.62608e+06	228270	0.0584152	0.00877485	-1.23695	0.0683348	15.0215	0.00226387
Q88RW1	Q88RW1_PSEPK	Pp_0018	Uncharacterized protein	Σ3	Acetate	5G_ac	1.596e+06	222301	0.0521111	0.00713178	-1.28571	0.0581853	13.6857	0.00226387
Q88RW1	Q88RW1_PSEPK	Pp_0018	Uncharacterized protein	Σ3	Glucose	5G_glu	1.55688e+06	366027	0.0575171	0.0127491	-1.24811	0.104112	22.1657	0.00226387
Q88RW1	Q88RW1_PSEPK	Pp_0018	Uncharacterized protein	Σ3	Glucose + Acetate	5G_gluAc	1.55501e+06	152549	0.055938	0.00511972	-1.25348	0.0392303	9.15249	0.00226387
Q88RW1	Q88RW1_PSEPK	Pp_0018	Uncharacterized protein	Σ4	Acetate	5H_ac	1.40429e+06	165432	0.0467577	0.00659936	-1.33292	0.0595747	14.1139	0.00226387
Q88RW1	Q88RW1_PSEPK	Pp_0018	Uncharacterized protein	Σ4	Glucose	5H_glu	1.65782e+06	114892	0.0610314	0.00255845	-1.2147	0.0183699	4.19202	0.00226387
Q88RW1	Q88RW1_PSEPK	Pp_0018	Uncharacterized protein	Σ4	Glucose + Acetate	5H_gluAc	1.49418e+06	186917	0.0547397	0.00752014	-1.26433	0.0580074	13.738	0.00226387
Q88RW1	Q88RW1_PSEPK	Pp_0018	Uncharacterized protein	Σ5	Acetate	5P_ac	1.95398e+06	112646	0.0667619	0.00290127	-1.17575	0.0191032	4.3457	0.00226387
Q88RW1	Q88RW1_PSEPK	Pp_0018	Uncharacterized protein	Σ5	Glucose	5P_glu	1.78685e+06	210175	0.0677464	0.00995088	-1.17212	0.0620269	14.6884	0.00226387
Q88RW1	Q88RW1_PSEPK	Pp_0018	Uncharacterized protein	Σ5	Glucose + Acetate	5P_gluAc	1.45243e+06	95092.6	0.0521139	0.00431401	-1.28401	0.0352526	8.27804	0.00226387
Q88RW1	Q88RW1_PSEPK	Pp_0018	Uncharacterized protein	PT	Acetate	PreALE_ac	1.88196e+06	152207	0.0724243	0.00642081	-1.14134	0.037161	8.86555	0.00226387
Q88RW1	Q88RW1_PSEPK	Pp_0018	Uncharacterized protein	PT	Glucose	PreALE_glu	2.29126e+06	237870	0.0861546	0.010157	-1.067	0.0514905	11.7893	0.00226387
Q88RW1	Q88RW1_PSEPK	Pp_0018	Uncharacterized protein	WT	Acetate	WT_ac	1.80543e+06	229767	0.0635397	0.00834483	-1.1996	0.0595201	13.1332	0.00226387
Q88RW1	Q88RW1_PSEPK	Pp_0018	Uncharacterized protein	WT	Glucose	WT_glu	1.78463e+06	302153	0.0641746	0.0101797	-1.19626	0.0685477	15.8625	0.00226387
Q88RW1	Q88RW1_PSEPK	Pp_0018	Uncharacterized protein	WT	Glucose + Acetate	WT_gluAc	1.43276e+06	311750	0.0543806	0.0111454	-1.27119	0.0949762	20.4953	0.00226387
Q88RW0	Q88RW0_PSEPK	Pp_0019	Uncharacterized protein	Σ1	Acetate	2H_ac	527035	131458	0.0176712	0.00433549	-1.76185	0.110248	24.5342	0.000852719
Q88RW0	Q88RW0_PSEPK	Pp_0019	Uncharacterized protein	Σ1	Glucose	2H_glu	291814	315108	0.0105028	0.0105698	-2.11896	0.411487	100.638	0.000852719
Q88RW0	Q88RW0_PSEPK	Pp_0019	Uncharacterized protein	Σ1	Glucose + Acetate	2H_gluAc	348783	213180	0.0127543	0.0072848	-1.93712	0.228487	57.1165	0.000852719
Q88RW0	Q88RW0_PSEPK	Pp_0019	Uncharacterized protein	Σ2	Acetate	4P_ac	556183	60331.4	0.0185779	0.00186725	-1.73242	0.0425992	10.051	0.000852719
Q88RW0	Q88RW0_PSEPK	Pp_0019	Uncharacterized protein	Σ2	Glucose	4P_glu	174132	68409.4	0.00720037	0.00275742	-2.16477	0.171571	38.2956	0.000852719
Q88RW0	Q88RW0_PSEPK	Pp_0019	Uncharacterized protein	Σ2	Glucose + Acetate	4P_gluAc	447730	86210.4	0.0160369	0.00287121	-1.79989	0.0822878	17.9038	0.000852719
Q88RW0	Q88RW0_PSEPK	Pp_0019	Uncharacterized protein	Σ3	Acetate	5G_ac	565445	109791	0.0184698	0.00359823	-1.73898	0.0840091	19.4817	0.000852719
Q88RW0	Q88RW0_PSEPK	Pp_0019	Uncharacterized protein	Σ3	Glucose	5G_glu	166060	23310.9	0.00614441	0.000790248	-2.21388	0.0552137	12.8613	0.000852719
Q88RW0	Q88RW0_PSEPK	Pp_0019	Uncharacterized protein	Σ3	Glucose + Acetate	5G_gluAc	507557	47291.3	0.0182568	0.001568	-1.73965	0.0373539	8.58861	0.000852719
Q88RW0	Q88RW0_PSEPK	Pp_0019	Uncharacterized protein	Σ4	Acetate	5H_ac	356507	224056	0.0119078	0.007501	-1.99775	0.329412	62.9925	0.000852719
Q88RW0	Q88RW0_PSEPK	Pp_0019	Uncharacterized protein	Σ4	Glucose	5H_glu	364839	109224	0.0134343	0.00390484	-1.8847	0.131455	29.0661	0.000852719
Q88RW0	Q88RW0_PSEPK	Pp_0019	Uncharacterized protein	Σ4	Glucose + Acetate	5H_gluAc	379508	86777.1	0.0138862	0.00314158	-1.86562	0.105954	22.6237	0.000852719
Q88RW0	Q88RW0_PSEPK	Pp_0019	Uncharacterized protein	Σ5	Acetate	5P_ac	425747	182243	0.0144749	0.00589887	-1.86233	0.170607	40.7524	0.000852719
Q88RW0	Q88RW0_PSEPK	Pp_0019	Uncharacterized protein	Σ5	Glucose	5P_glu	250860	243923	0.00937428	0.00896135	-2.15315	0.388709	95.5951	0.000852719
Q88RW0	Q88RW0_PSEPK	Pp_0019	Uncharacterized protein	Σ5	Glucose + Acetate	5P_gluAc	460636	139132	0.0165549	0.0052214	-1.79645	0.143871	31.5399	0.000852719
Q88RW0	Q88RW0_PSEPK	Pp_0019	Uncharacterized protein	PT	Acetate	PreALE_ac	333189	159080	0.0128028	0.00614019	-1.9326	0.217328	47.9597	0.000852719
Q88RW0	Q88RW0_PSEPK	Pp_0019	Uncharacterized protein	PT	Glucose	PreALE_glu	323866	131770	0.0121147	0.00471056	-1.94325	0.179386	38.8831	0.000852719
Q88RW0	Q88RW0_PSEPK	Pp_0019	Uncharacterized protein	WT	Acetate	WT_ac	480235	105487	0.0169065	0.0037841	-1.77996	0.104618	22.3825	0.000852719
Q88RW0	Q88RW0_PSEPK	Pp_0019	Uncharacterized protein	WT	Glucose	WT_glu	241042	110981	0.00868054	0.00399982	-2.08952	0.186047	46.078	0.000852719
Q88RW0	Q88RW0_PSEPK	Pp_0019	Uncharacterized protein	WT	Glucose + Acetate	WT_gluAc	275591	169387	0.0104112	0.00622775	-2.0536	0.328428	59.8179	0.000852719
Q88RV9	Q88RV9_PSEPK	Pp_0020	Uncharacterized protein	Σ1	Acetate	2H_ac	635026	125776	0.0212796	0.00392651	-1.67669	0.0767331	18.452	0.00103298
Q88RV9	Q88RV9_PSEPK	Pp_0020	Uncharacterized protein	Σ1	Glucose	2H_glu	337056	85833.4	0.0127491	0.00262442	-1.90127	0.0959592	20.585	0.00103298
Q88RV9	Q88RV9_PSEPK	Pp_0020	Uncharacterized protein	Σ1	Glucose + Acetate	2H_gluAc	338151	98957.2	0.0125676	0.00351779	-1.91301	0.128824	27.991	0.00103298
Q88RV9	Q88RV9_PSEPK	Pp_0020	Uncharacterized protein	Σ2	Acetate	4P_ac	675230	239736	0.0225242	0.00779403	-1.66323	0.140254	34.6029	0.00103298
Q88RV9	Q88RV9_PSEPK	Pp_0020	Uncharacterized protein	Σ2	Glucose	4P_glu	308296	101266	0.0127284	0.00398582	-1.90832	0.127658	31.3143	0.00103298
Q88RV9	Q88RV9_PSEPK	Pp_0020	Uncharacterized protein	Σ2	Glucose + Acetate	4P_gluAc	689247	260550	0.0247627	0.0094067	-1.62721	0.165659	37.9873	0.00103298
Q88RV9	Q88RV9_PSEPK	Pp_0020	Uncharacterized protein	Σ3	Acetate	5G_ac	470932	106330	0.0153669	0.00339266	-1.82122	0.103289	22.0777	0.00103298
Q88RV9	Q88RV9_PSEPK	Pp_0020	Uncharacterized protein	Σ3	Glucose	5G_glu	469639	86305.1	0.0173796	0.00309227	-1.76435	0.0747691	17.7925	0.00103298
Q88RV9	Q88RV9_PSEPK	Pp_0020	Uncharacterized protein	Σ3	Glucose + Acetate	5G_gluAc	715012	219267	0.0257171	0.00777712	-1.60409	0.139177	30.2411	0.00103298
Q88RV9	Q88RV9_PSEPK	Pp_0020	Uncharacterized protein	Σ4	Acetate	5H_ac	852588	243055	0.0284061	0.00835088	-1.56006	0.13488	29.3982	0.00103298
Q88RV9	Q88RV9_PSEPK	Pp_0020	Uncharacterized protein	Σ4	Glucose	5H_glu	449254	107608	0.0165021	0.00359619	-1.78898	0.0908698	21.7923	0.00103298
Q88RV9	Q88RV9_PSEPK	Pp_0020	Uncharacterized protein	Σ4	Glucose + Acetate	5H_gluAc	482786	287692	0.0176306	0.0103555	-1.81752	0.306207	58.7358	0.00103298
Q88RV9	Q88RV9_PSEPK	Pp_0020	Uncharacterized protein	Σ5	Acetate	5P_ac	689908	318365	0.0234589	0.0103483	-1.6557	0.179728	44.1124	0.00103298
Q88RV9	Q88RV9_PSEPK	Pp_0020	Uncharacterized protein	Σ5	Glucose	5P_glu	351069	119102	0.0132577	0.00433744	-1.89353	0.145537	32.7162	0.00103298
Q88RV9	Q88RV9_PSEPK	Pp_0020	Uncharacterized protein	Σ5	Glucose + Acetate	5P_gluAc	587362	202542	0.0210808	0.00728892	-1.69439	0.156444	34.5762	0.00103298
Q88RV9	Q88RV9_PSEPK	Pp_0020	Uncharacterized protein	PT	Acetate	PreALE_ac	589615	108069	0.0226641	0.004026	-1.64992	0.078386	17.7638	0.00103298
Q88RV9	Q88RV9_PSEPK	Pp_0020	Uncharacterized protein	PT	Glucose	PreALE_glu	470440	98975.7	0.0176295	0.00341191	-1.75939	0.0791568	19.3535	0.00103298
Q88RV9	Q88RV9_PSEPK	Pp_0020	Uncharacterized protein	WT	Acetate	WT_ac	605124	143900	0.0213047	0.00515632	-1.68095	0.113621	24.2027	0.00103298
Q88RV9	Q88RV9_PSEPK	Pp_0020	Uncharacterized protein	WT	Glucose	WT_glu	514495	154586	0.0184971	0.00547075	-1.74692	0.138577	29.5762	0.00103298
Q88RV9	Q88RV9_PSEPK	Pp_0020	Uncharacterized protein	WT	Glucose + Acetate	WT_gluAc	489876	86819.3	0.0186282	0.00335819	-1.73473	0.0806837	18.0274	0.00103298
Q88RU9	Q88RU9_PSEPK	Pp_0030	Histidine kinase	Σ1	Acetate	2H_ac	60724.2	40248.4	0.00204069	0.00136401	-2.79234	0.40619	66.8406	0.000242567
Q88RU9	Q88RU9_PSEPK	Pp_0030	Histidine kinase	Σ1	Glucose	2H_glu	85265.5	70616.9	0.00325057	0.00280984	-2.73603	0.696688	86.4415	0.000242567
Q88RU9	Q88RU9_PSEPK	Pp_0030	Histidine kinase	Σ1	Glucose + Acetate	2H_gluAc	90471.2	76927.7	0.00347263	0.00307207	-2.76193	0.798981	88.4651	0.000242567
Q88RU9	Q88RU9_PSEPK	Pp_0030	Histidine kinase	Σ2	Acetate	4P_ac	104037	32425.8	0.00347506	0.00106891	-2.47202	0.128158	30.7595	0.000242567
Q88RU9	Q88RU9_PSEPK	Pp_0030	Histidine kinase	Σ2	Glucose	4P_glu	112984	84200	0.00471579	0.00357295	-2.48278	0.523854	75.7656	0.000242567
Q88RU9	Q88RU9_PSEPK	Pp_0030	Histidine kinase	Σ2	Glucose + Acetate	4P_gluAc	108525	7391.04	0.00389344	0.000244152	-2.41023	0.0268727	6.27087	0.000242567
Q88RU9	Q88RU9_PSEPK	Pp_0030	Histidine kinase	Σ3	Acetate	5G_ac	43017	46945.9	0.00141052	0.00154601	-3.02419	0.460944	109.606	0.000242567
Q88RU9	Q88RU9_PSEPK	Pp_0030	Histidine kinase	Σ3	Glucose	5G_glu	101617	84652.4	0.00377564	0.00316535	-2.73876	0.834914	83.836	0.000242567
Q88RU9	Q88RU9_PSEPK	Pp_0030	Histidine kinase	Σ3	Glucose + Acetate	5G_gluAc	64213.6	49061	0.00229834	0.00175185	-2.84008	0.623321	76.2225	0.000242567
Q88RU9	Q88RU9_PSEPK	Pp_0030	Histidine kinase	Σ4	Acetate	5H_ac	71624	59158.1	0.00241161	0.00201206	-2.86019	0.692659	83.4321	0.000242567
Q88RU9	Q88RU9_PSEPK	Pp_0030	Histidine kinase	Σ4	Glucose	5H_glu	119489	8823.62	0.00440968	0.0004373	-2.35699	0.0425318	9.91684	0.000242567
Q88RU9	Q88RU9_PSEPK	Pp_0030	Histidine kinase	Σ4	Glucose + Acetate	5H_gluAc	72508.5	110495	0.00268909	0.00410878	-3.04686	0.798915	152.794	0.000242567
Q88RU9	Q88RU9_PSEPK	Pp_0030	Histidine kinase	Σ5	Acetate	5P_ac	128069	18364.4	0.00438653	0.000709986	-2.36178	0.0717626	16.1856	0.000242567
Q88RU9	Q88RU9_PSEPK	Pp_0030	Histidine kinase	Σ5	Glucose	5P_glu	99026	78255.1	0.00378887	0.00302606	-2.65626	0.684896	79.867	0.000242567
Q88RU9	Q88RU9_PSEPK	Pp_0030	Histidine kinase	Σ5	Glucose + Acetate	5P_gluAc	54309	71246.5	0.00197851	0.00261647	-2.99155	0.603428	132.245	0.000242567
Q88RU9	Q88RU9_PSEPK	Pp_0030	Histidine kinase	PT	Acetate	PreALE_ac	99066.8	57330.7	0.00382783	0.0022517	-2.53905	0.453827	58.8245	0.000242567
Q88RU9	Q88RU9_PSEPK	Pp_0030	Histidine kinase	PT	Glucose	PreALE_glu	142377	30949.9	0.00538635	0.00143147	-2.27904	0.106393	26.5759	0.000242567
Q88RU9	Q88RU9_PSEPK	Pp_0030	Histidine kinase	WT	Acetate	WT_ac	53965.6	31540.8	0.00190189	0.00111596	-2.79925	0.354069	58.6763	0.000242567
Q88RU9	Q88RU9_PSEPK	Pp_0030	Histidine kinase	WT	Glucose	WT_glu	95347	76832.5	0.00341371	0.0027395	-2.69275	0.666024	80.2497	0.000242567
Q88RU9	Q88RU9_PSEPK	Pp_0030	Histidine kinase	WT	Glucose + Acetate	WT_gluAc	117848	39223.4	0.00450323	0.00159018	-2.3645	0.15315	35.312	0.000242567
Q88RT3	Q88RT3_PSEPK	Pp_0046	Porin, putative	Σ1	Acetate	2H_ac	258898	40831.9	0.00868534	0.00132625	-2.0648	0.0693422	15.27	0.000722618
Q88RT3	Q88RT3_PSEPK	Pp_0046	Porin, putative	Σ1	Glucose	2H_glu	55576.3	1912.79	0.00212135	0.000106397	-2.67376	0.0220574	5.01551	0.000722618
Q88RT3	Q88RT3_PSEPK	Pp_0046	Porin, putative	Σ1	Glucose + Acetate	2H_gluAc	60675.1	33157.8	0.00227696	0.00125395	-2.70861	0.321343	55.0714	0.000722618
Q88RT3	Q88RT3_PSEPK	Pp_0046	Porin, putative	Σ2	Acetate	4P_ac	284374	19526.6	0.00949902	0.000541332	-2.02279	0.0246064	5.69883	0.000722618
Q88RT3	Q88RT3_PSEPK	Pp_0046	Porin, putative	Σ2	Glucose	4P_glu	34734.8	21726.2	0.00142416	0.00087785	-2.93837	0.388228	61.64	0.000722618
Q88RT3	Q88RT3_PSEPK	Pp_0046	Porin, putative	Σ2	Glucose + Acetate	4P_gluAc	81057.2	83711.6	0.00291683	0.00299862	-2.77995	0.644245	102.804	0.000722618
Q88RT3	Q88RT3_PSEPK	Pp_0046	Porin, putative	Σ3	Acetate	5G_ac	208508	151617	0.00681654	0.00494977	-2.27677	0.41577	72.6142	0.000722618
Q88RT3	Q88RT3_PSEPK	Pp_0046	Porin, putative	Σ3	Glucose	5G_glu	73895.4	30620.8	0.0027324	0.00112115	-2.58621	0.168788	41.0315	0.000722618
Q88RT3	Q88RT3_PSEPK	Pp_0046	Porin, putative	Σ3	Glucose + Acetate	5G_gluAc	75826.2	5599.81	0.00272736	0.000172818	-2.56485	0.0280503	6.33647	0.000722618
Q88RT3	Q88RT3_PSEPK	Pp_0046	Porin, putative	Σ4	Acetate	5H_ac	158022	100624	0.0052974	0.00340899	-2.38106	0.419603	64.352	0.000722618
Q88RT3	Q88RT3_PSEPK	Pp_0046	Porin, putative	Σ4	Glucose	5H_glu	160553	91463.1	0.00585429	0.00325661	-2.30049	0.326859	55.6277	0.000722618
Q88RT3	Q88RT3_PSEPK	Pp_0046	Porin, putative	Σ4	Glucose + Acetate	5H_gluAc	75175.5	26360.3	0.00274242	0.000925913	-2.57912	0.151597	33.7626	0.000722618
Q88RT3	Q88RT3_PSEPK	Pp_0046	Porin, putative	Σ5	Acetate	5P_ac	58416.4	54138.1	0.00198728	0.00185589	-3.14619	1.04842	93.3887	0.000722618
Q88RT3	Q88RT3_PSEPK	Pp_0046	Porin, putative	Σ5	Glucose	5P_glu	87412.8	29745.1	0.00328562	0.00104995	-2.50075	0.156196	31.956	0.000722618
Q88RT3	Q88RT3_PSEPK	Pp_0046	Porin, putative	Σ5	Glucose + Acetate	5P_gluAc	109981	39490.9	0.00392588	0.00135691	-2.42707	0.173049	34.5632	0.000722618
Q88RT3	Q88RT3_PSEPK	Pp_0046	Porin, putative	PT	Acetate	PreALE_ac	74792.2	91372.7	0.00280206	0.0033804	-3.01705	0.85543	120.64	0.000722618
Q88RT3	Q88RT3_PSEPK	Pp_0046	Porin, putative	PT	Glucose	PreALE_glu	97788	24079.5	0.00364726	0.000789054	-2.44657	0.102239	21.6341	0.000722618
Q88RT3	Q88RT3_PSEPK	Pp_0046	Porin, putative	WT	Acetate	WT_ac	392116	295280	0.0138162	0.0103992	-2.01875	0.531463	75.2677	0.000722618
Q88RT3	Q88RT3_PSEPK	Pp_0046	Porin, putative	WT	Glucose	WT_glu	77482.8	28950.7	0.00279456	0.00105598	-2.57818	0.185963	37.787	0.000722618
Q88RT3	Q88RT3_PSEPK	Pp_0046	Porin, putative	WT	Glucose + Acetate	WT_gluAc	14810.4	16229.6	0.000554148	0.00059627	-3.4649	0.550105	107.601	0.000722618
Q88RS7	Q88RS7_PSEPK	Pp_0052	Metallo-beta-lactamase family protein	Σ1	Acetate	2H_ac	234457	75728.2	0.00785673	0.00246858	-2.12019	0.144483	31.4199	0.000651927
Q88RS7	Q88RS7_PSEPK	Pp_0052	Metallo-beta-lactamase family protein	Σ1	Glucose	2H_glu	169723	132096	0.00656837	0.00533644	-2.27028	0.325421	81.2445	0.000651927
Q88RS7	Q88RS7_PSEPK	Pp_0052	Metallo-beta-lactamase family protein	Σ1	Glucose + Acetate	2H_gluAc	309481	40275.3	0.0114744	0.00106697	-1.9415	0.0398432	9.29872	0.000651927
Q88RS7	Q88RS7_PSEPK	Pp_0052	Metallo-beta-lactamase family protein	Σ2	Acetate	4P_ac	218685	79677.7	0.00729157	0.00260112	-2.15581	0.156241	35.6729	0.000651927
Q88RS7	Q88RS7_PSEPK	Pp_0052	Metallo-beta-lactamase family protein	Σ2	Glucose	4P_glu	116083	33470.9	0.00479473	0.00132207	-2.32952	0.113613	27.5734	0.000651927
Q88RS7	Q88RS7_PSEPK	Pp_0052	Metallo-beta-lactamase family protein	Σ2	Glucose + Acetate	4P_gluAc	306155	151945	0.0109857	0.00544185	-2.00911	0.275537	49.5357	0.000651927
Q88RS7	Q88RS7_PSEPK	Pp_0052	Metallo-beta-lactamase family protein	Σ3	Acetate	5G_ac	398415	66472.1	0.013018	0.00223198	-1.88969	0.0741848	17.1453	0.000651927
Q88RS7	Q88RS7_PSEPK	Pp_0052	Metallo-beta-lactamase family protein	Σ3	Glucose	5G_glu	229783	86002	0.00851164	0.00317578	-2.08887	0.153976	37.311	0.000651927
Q88RS7	Q88RS7_PSEPK	Pp_0052	Metallo-beta-lactamase family protein	Σ3	Glucose + Acetate	5G_gluAc	292314	91681.4	0.0105443	0.00343259	-1.99149	0.135352	32.5539	0.000651927
Q88RS7	Q88RS7_PSEPK	Pp_0052	Metallo-beta-lactamase family protein	Σ4	Acetate	5H_ac	379144	29607.8	0.0126173	0.00127066	-1.90054	0.0446789	10.0708	0.000651927
Q88RS7	Q88RS7_PSEPK	Pp_0052	Metallo-beta-lactamase family protein	Σ4	Glucose	5H_glu	304505	166047	0.0113122	0.00634343	-2.0121	0.318244	56.0761	0.000651927
Q88RS7	Q88RS7_PSEPK	Pp_0052	Metallo-beta-lactamase family protein	Σ4	Glucose + Acetate	5H_gluAc	325047	55403.7	0.0119165	0.00220144	-1.9288	0.0803388	18.4738	0.000651927
Q88RS7	Q88RS7_PSEPK	Pp_0052	Metallo-beta-lactamase family protein	Σ5	Acetate	5P_ac	240545	85375.2	0.00822441	0.0029424	-2.10209	0.146552	35.7764	0.000651927
Q88RS7	Q88RS7_PSEPK	Pp_0052	Metallo-beta-lactamase family protein	Σ5	Glucose	5P_glu	169012	63011.3	0.00634735	0.00223611	-2.21939	0.177323	35.229	0.000651927
Q88RS7	Q88RS7_PSEPK	Pp_0052	Metallo-beta-lactamase family protein	Σ5	Glucose + Acetate	5P_gluAc	268616	47605.9	0.00962227	0.00164048	-2.02072	0.0712656	17.0488	0.000651927
Q88RS7	Q88RS7_PSEPK	Pp_0052	Metallo-beta-lactamase family protein	PT	Acetate	PreALE_ac	358349	184128	0.0138191	0.0071839	-1.93746	0.345555	51.9852	0.000651927
Q88RS7	Q88RS7_PSEPK	Pp_0052	Metallo-beta-lactamase family protein	PT	Glucose	PreALE_glu	186364	91482.1	0.00693918	0.00325818	-2.18981	0.182859	46.9534	0.000651927
Q88RS7	Q88RS7_PSEPK	Pp_0052	Metallo-beta-lactamase family protein	WT	Acetate	WT_ac	259090	105591	0.00912721	0.00375604	-2.06951	0.206608	41.1521	0.000651927
Q88RS7	Q88RS7_PSEPK	Pp_0052	Metallo-beta-lactamase family protein	WT	Glucose	WT_glu	108029	36270.3	0.00388007	0.00126329	-2.42703	0.145024	32.5584	0.000651927
Q88RS7	Q88RS7_PSEPK	Pp_0052	Metallo-beta-lactamase family protein	WT	Glucose + Acetate	WT_gluAc	131084	134160	0.00497696	0.00515328	-2.61386	0.772497	103.543	0.000651927
Q88RS6	Q88RS6_PSEPK	Pp_0053	Uncharacterized protein	Σ1	Acetate	2H_ac	109933	23747	0.00369102	0.00080988	-2.44034	0.100469	21.9419	0.00114632
Q88RS6	Q88RS6_PSEPK	Pp_0053	Uncharacterized protein	Σ1	Glucose	2H_glu	101476	34572.9	0.00394643	0.00159951	-2.42943	0.186222	40.5306	0.00114632
Q88RS6	Q88RS6_PSEPK	Pp_0053	Uncharacterized protein	Σ1	Glucose + Acetate	2H_gluAc	8948.38	3504.79	0.000339245	0.000158301	-3.49994	0.197094	46.6626	0.00114632
Q88RS6	Q88RS6_PSEPK	Pp_0053	Uncharacterized protein	Σ2	Acetate	4P_ac	112576	33624.4	0.00376069	0.00110917	-2.43677	0.123722	29.4937	0.00114632
Q88RS6	Q88RS6_PSEPK	Pp_0053	Uncharacterized protein	Σ2	Glucose	4P_glu	144435	61259.5	0.00600089	0.00260217	-2.25709	0.227709	43.3631	0.00114632
Q88RS6	Q88RS6_PSEPK	Pp_0053	Uncharacterized protein	Σ2	Glucose + Acetate	4P_gluAc	49643.2	40537.4	0.00177635	0.00143548	-2.94279	0.593555	80.8107	0.00114632
Q88RS6	Q88RS6_PSEPK	Pp_0053	Uncharacterized protein	Σ3	Acetate	5G_ac	539310	108860	0.0176237	0.00364217	-1.76003	0.0891735	20.6663	0.00114632
Q88RS6	Q88RS6_PSEPK	Pp_0053	Uncharacterized protein	Σ3	Glucose	5G_glu	311095	190841	0.0114533	0.00684272	-1.98762	0.237733	59.7445	0.00114632
Q88RS6	Q88RS6_PSEPK	Pp_0053	Uncharacterized protein	Σ3	Glucose + Acetate	5G_gluAc	112949	44795.1	0.00407146	0.00162767	-2.41889	0.203035	39.9776	0.00114632
Q88RS6	Q88RS6_PSEPK	Pp_0053	Uncharacterized protein	Σ4	Acetate	5H_ac	540917	77776.1	0.0180087	0.00287245	-1.74846	0.0727944	15.9504	0.00114632
Q88RS6	Q88RS6_PSEPK	Pp_0053	Uncharacterized protein	Σ4	Glucose	5H_glu	207346	28988.8	0.0076402	0.00104045	-2.11968	0.0607672	13.6181	0.00114632
Q88RS6	Q88RS6_PSEPK	Pp_0053	Uncharacterized protein	Σ4	Glucose + Acetate	5H_gluAc	80358	73477.6	0.00296676	0.00273372	-2.78742	0.705752	92.145	0.00114632
Q88RS6	Q88RS6_PSEPK	Pp_0053	Uncharacterized protein	Σ5	Acetate	5P_ac	147811	5874.37	0.00505602	0.000297497	-2.2967	0.025888	5.88401	0.00114632
Q88RS6	Q88RS6_PSEPK	Pp_0053	Uncharacterized protein	Σ5	Glucose	5P_glu	54674.6	42307.7	0.00207807	0.00160637	-2.89777	0.650465	77.3011	0.00114632
Q88RS6	Q88RS6_PSEPK	Pp_0053	Uncharacterized protein	Σ5	Glucose + Acetate	5P_gluAc	32195.1	43502.7	0.00113971	0.00153141	-3.24149	0.611777	134.369	0.00114632
Q88RS6	Q88RS6_PSEPK	Pp_0053	Uncharacterized protein	PT	Acetate	PreALE_ac	272263	184799	0.0103462	0.00666373	-2.04033	0.238346	64.4073	0.00114632
Q88RS6	Q88RS6_PSEPK	Pp_0053	Uncharacterized protein	PT	Glucose	PreALE_glu	134778	43219.7	0.00510567	0.00182388	-2.3153	0.169972	35.7226	0.00114632
Q88RS6	Q88RS6_PSEPK	Pp_0053	Uncharacterized protein	WT	Acetate	WT_ac	218442	170330	0.00766888	0.0059455	-2.19557	0.31258	77.5276	0.00114632
Q88RS6	Q88RS6_PSEPK	Pp_0053	Uncharacterized protein	WT	Glucose	WT_glu	44404.8	29631.6	0.00160581	0.00107841	-2.91112	0.444958	67.1564	0.00114632
Q88RS6	Q88RS6_PSEPK	Pp_0053	Uncharacterized protein	WT	Glucose + Acetate	WT_gluAc	13983.7	8134.72	0.00053284	0.000314049	-3.31885	0.235216	58.9387	0.00114632
Q88RS4	Q88RS4_PSEPK	Pp_0055	Transcriptional regulator, LysR family	Σ1	Acetate	2H_ac	237717	138876	0.00801088	0.00470799	-2.16991	0.338688	58.77	0.000544759
Q88RS4	Q88RS4_PSEPK	Pp_0055	Transcriptional regulator, LysR family	Σ1	Glucose	2H_glu	58221	51300.7	0.00214093	0.00176467	-2.86155	0.589446	82.4253	0.000544759
Q88RS4	Q88RS4_PSEPK	Pp_0055	Transcriptional regulator, LysR family	Σ1	Glucose + Acetate	2H_gluAc	150001	70400.6	0.00570694	0.00310408	-2.28542	0.231468	54.3913	0.000544759
Q88RS4	Q88RS4_PSEPK	Pp_0055	Transcriptional regulator, LysR family	Σ2	Acetate	4P_ac	145293	141052	0.00482693	0.00468139	-2.53329	0.60406	96.9848	0.000544759
Q88RS4	Q88RS4_PSEPK	Pp_0055	Transcriptional regulator, LysR family	Σ2	Glucose	4P_glu	12418.9	11556.8	0.000523071	0.000484461	-3.74791	1.08989	92.6187	0.000544759
Q88RS4	Q88RS4_PSEPK	Pp_0055	Transcriptional regulator, LysR family	Σ2	Glucose + Acetate	4P_gluAc	167637	90118.7	0.00598292	0.00313536	-2.26534	0.238294	52.4053	0.000544759
Q88RS4	Q88RS4_PSEPK	Pp_0055	Transcriptional regulator, LysR family	Σ3	Acetate	5G_ac	103111	103832	0.00336049	0.00336907	-2.69459	0.602509	100.255	0.000544759
Q88RS4	Q88RS4_PSEPK	Pp_0055	Transcriptional regulator, LysR family	Σ3	Glucose	5G_glu	6831.33	1252.46	0.000253066	4.67936e-05	-3.60217	0.0856381	18.4907	0.000544759
Q88RS4	Q88RS4_PSEPK	Pp_0055	Transcriptional regulator, LysR family	Σ3	Glucose + Acetate	5G_gluAc	199246	121656	0.00718551	0.00438747	-2.22267	0.351288	61.0599	0.000544759
Q88RS4	Q88RS4_PSEPK	Pp_0055	Transcriptional regulator, LysR family	Σ4	Acetate	5H_ac	118463	99774	0.003885	0.00323709	-2.64665	0.679785	83.3228	0.000544759
Q88RS4	Q88RS4_PSEPK	Pp_0055	Transcriptional regulator, LysR family	Σ4	Glucose	5H_glu	70961.4	72798.9	0.00257205	0.00262444	-2.88724	0.751629	102.037	0.000544759
Q88RS4	Q88RS4_PSEPK	Pp_0055	Transcriptional regulator, LysR family	Σ4	Glucose + Acetate	5H_gluAc	180533	39581.5	0.00661652	0.00149835	-2.18753	0.105434	22.6457	0.000544759
Q88RS4	Q88RS4_PSEPK	Pp_0055	Transcriptional regulator, LysR family	Σ5	Acetate	5P_ac	104088	157210	0.00356743	0.00540498	-3.14009	1.17192	151.509	0.000544759
Q88RS4	Q88RS4_PSEPK	Pp_0055	Transcriptional regulator, LysR family	Σ5	Glucose	5P_glu	13602.9	10136	0.000521896	0.000404552	-3.36726	0.327637	77.5157	0.000544759
Q88RS4	Q88RS4_PSEPK	Pp_0055	Transcriptional regulator, LysR family	Σ5	Glucose + Acetate	5P_gluAc	198407	85981.4	0.0071297	0.00314636	-2.18285	0.2289	44.1303	0.000544759
Q88RS4	Q88RS4_PSEPK	Pp_0055	Transcriptional regulator, LysR family	PT	Acetate	PreALE_ac	63605.5	49459.4	0.00248115	0.00197029	-2.74152	0.421635	79.4101	0.000544759
Q88RS4	Q88RS4_PSEPK	Pp_0055	Transcriptional regulator, LysR family	PT	Glucose	PreALE_glu	98144.2	146057	0.00364917	0.0053438	-2.83984	0.692512	146.439	0.000544759
Q88RS4	Q88RS4_PSEPK	Pp_0055	Transcriptional regulator, LysR family	WT	Acetate	WT_ac	19694.4	3121.58	0.000693223	0.000113542	-3.16282	0.0684136	16.3788	0.000544759
Q88RS4	Q88RS4_PSEPK	Pp_0055	Transcriptional regulator, LysR family	WT	Glucose	WT_glu	42422.5	48914.5	0.00151588	0.00173796	-3.02541	0.516191	114.65	0.000544759
Q88RS4	Q88RS4_PSEPK	Pp_0055	Transcriptional regulator, LysR family	WT	Glucose + Acetate	WT_gluAc	93346.6	124696	0.0035711	0.00478602	-2.74223	0.607348	134.021	0.000544759
Q88RS1	Q88RS1_PSEPK	Pp_0058	1-acyl-sn-glycerol-3-phosphate acyltransferase, putative	Σ1	Acetate	2H_ac	345731	54093.4	0.0115905	0.00166746	-1.93877	0.06048	14.3864	0.000484559
Q88RS1	Q88RS1_PSEPK	Pp_0058	1-acyl-sn-glycerol-3-phosphate acyltransferase, putative	Σ1	Glucose	2H_glu	298232	162538	0.011488	0.00665235	-1.9835	0.230615	57.9069	0.000484559
Q88RS1	Q88RS1_PSEPK	Pp_0058	1-acyl-sn-glycerol-3-phosphate acyltransferase, putative	Σ1	Glucose + Acetate	2H_gluAc	247014	53115	0.00929464	0.0027319	-2.04331	0.119935	29.3922	0.000484559
Q88RS1	Q88RS1_PSEPK	Pp_0058	1-acyl-sn-glycerol-3-phosphate acyltransferase, putative	Σ2	Acetate	4P_ac	277949	56335.1	0.00927946	0.00181157	-2.03775	0.0818784	19.5224	0.000484559
Q88RS1	Q88RS1_PSEPK	Pp_0058	1-acyl-sn-glycerol-3-phosphate acyltransferase, putative	Σ2	Glucose	4P_glu	292725	135667	0.0120493	0.00538301	-1.94752	0.191744	44.6749	0.000484559
Q88RS1	Q88RS1_PSEPK	Pp_0058	1-acyl-sn-glycerol-3-phosphate acyltransferase, putative	Σ2	Glucose + Acetate	4P_gluAc	332922	95617.7	0.0119298	0.00336446	-1.93497	0.123172	28.2021	0.000484559
Q88RS1	Q88RS1_PSEPK	Pp_0058	1-acyl-sn-glycerol-3-phosphate acyltransferase, putative	Σ3	Acetate	5G_ac	181984	26127.7	0.00594659	0.00088484	-2.22909	0.0668747	14.8798	0.000484559
Q88RS1	Q88RS1_PSEPK	Pp_0058	1-acyl-sn-glycerol-3-phosphate acyltransferase, putative	Σ3	Glucose	5G_glu	296297	113880	0.0109592	0.00416888	-1.9796	0.1554	38.0401	0.000484559
Q88RS1	Q88RS1_PSEPK	Pp_0058	1-acyl-sn-glycerol-3-phosphate acyltransferase, putative	Σ3	Glucose + Acetate	5G_gluAc	177479	45000.5	0.00638461	0.00160315	-2.20337	0.103212	25.1096	0.000484559
Q88RS1	Q88RS1_PSEPK	Pp_0058	1-acyl-sn-glycerol-3-phosphate acyltransferase, putative	Σ4	Acetate	5H_ac	317763	98742.9	0.0105982	0.00341624	-1.99223	0.156239	32.2341	0.000484559
Q88RS1	Q88RS1_PSEPK	Pp_0058	1-acyl-sn-glycerol-3-phosphate acyltransferase, putative	Σ4	Glucose	5H_glu	244779	168270	0.00891151	0.00601097	-2.1443	0.382568	67.4517	0.000484559
Q88RS1	Q88RS1_PSEPK	Pp_0058	1-acyl-sn-glycerol-3-phosphate acyltransferase, putative	Σ4	Glucose + Acetate	5H_gluAc	245549	119595	0.00895702	0.0042502	-2.07808	0.194022	47.451	0.000484559
Q88RS1	Q88RS1_PSEPK	Pp_0058	1-acyl-sn-glycerol-3-phosphate acyltransferase, putative	Σ5	Acetate	5P_ac	224788	3254.47	0.00768391	8.36744e-05	-2.11443	0.00472996	1.08896	0.000484559
Q88RS1	Q88RS1_PSEPK	Pp_0058	1-acyl-sn-glycerol-3-phosphate acyltransferase, putative	Σ5	Glucose	5P_glu	255698	12685	0.00966445	0.00020649	-2.01489	0.00932713	2.13659	0.000484559
Q88RS1	Q88RS1_PSEPK	Pp_0058	1-acyl-sn-glycerol-3-phosphate acyltransferase, putative	Σ5	Glucose + Acetate	5P_gluAc	337677	154531	0.0120687	0.00544391	-1.94784	0.196008	45.1077	0.000484559
Q88RS1	Q88RS1_PSEPK	Pp_0058	1-acyl-sn-glycerol-3-phosphate acyltransferase, putative	PT	Acetate	PreALE_ac	121512	49308.3	0.00464651	0.00181192	-2.35849	0.173392	38.9952	0.000484559
Q88RS1	Q88RS1_PSEPK	Pp_0058	1-acyl-sn-glycerol-3-phosphate acyltransferase, putative	PT	Glucose	PreALE_glu	295937	81081	0.0111278	0.00305062	-1.96651	0.124152	27.4143	0.000484559
Q88RS1	Q88RS1_PSEPK	Pp_0058	1-acyl-sn-glycerol-3-phosphate acyltransferase, putative	WT	Acetate	WT_ac	213816	140660	0.00753733	0.00499781	-2.18131	0.267829	66.3074	0.000484559
Q88RS1	Q88RS1_PSEPK	Pp_0058	1-acyl-sn-glycerol-3-phosphate acyltransferase, putative	WT	Glucose	WT_glu	220499	136343	0.00794158	0.00491122	-2.15071	0.248991	61.8418	0.000484559
Q88RS1	Q88RS1_PSEPK	Pp_0058	1-acyl-sn-glycerol-3-phosphate acyltransferase, putative	WT	Glucose + Acetate	WT_gluAc	245558	45780.5	0.00933019	0.00171261	-2.035	0.0799245	18.3556	0.000484559
Q88RS0	Q88RS0_PSEPK	Pp_0059	D,D-heptose 1,7-bisphosphate phosphatase	Σ1	Acetate	2H_ac	13079.3	1884.65	0.000439151	6.48201e-05	-3.36043	0.0623662	14.7603	0.0024409
Q88RS0	Q88RS0_PSEPK	Pp_0059	D,D-heptose 1,7-bisphosphate phosphatase	Σ1	Glucose	2H_glu	566082	105575	0.0214267	0.00207263	-1.67035	0.0409595	9.67314	0.0024409
Q88RS0	Q88RS0_PSEPK	Pp_0059	D,D-heptose 1,7-bisphosphate phosphatase	Σ1	Glucose + Acetate	2H_gluAc	348504	482233	0.012553	0.0170926	-2.21611	0.633639	136.163	0.0024409
Q88RS0	Q88RS0_PSEPK	Pp_0059	D,D-heptose 1,7-bisphosphate phosphatase	Σ2	Acetate	4P_ac	8280.63	1243.5	0.000277113	4.53591e-05	-3.56116	0.0702395	16.3685	0.0024409
Q88RS0	Q88RS0_PSEPK	Pp_0059	D,D-heptose 1,7-bisphosphate phosphatase	Σ2	Glucose	4P_glu	620641	47115.4	0.0256715	0.00137108	-1.59097	0.0235592	5.34087	0.0024409
Q88RS0	Q88RS0_PSEPK	Pp_0059	D,D-heptose 1,7-bisphosphate phosphatase	Σ2	Glucose + Acetate	4P_gluAc	378378	279364	0.0134743	0.00983161	-1.99232	0.445426	72.9656	0.0024409
Q88RS0	Q88RS0_PSEPK	Pp_0059	D,D-heptose 1,7-bisphosphate phosphatase	Σ3	Acetate	5G_ac	44744.7	3452.77	0.00146107	0.000107359	-2.8361	0.0315224	7.34796	0.0024409
Q88RS0	Q88RS0_PSEPK	Pp_0059	D,D-heptose 1,7-bisphosphate phosphatase	Σ3	Glucose	5G_glu	853454	354499	0.0317513	0.0137736	-1.52321	0.175734	43.3798	0.0024409
Q88RS0	Q88RS0_PSEPK	Pp_0059	D,D-heptose 1,7-bisphosphate phosphatase	Σ3	Glucose + Acetate	5G_gluAc	732314	324521	0.0263714	0.0116729	-1.60894	0.200914	44.2635	0.0024409
Q88RS0	Q88RS0_PSEPK	Pp_0059	D,D-heptose 1,7-bisphosphate phosphatase	Σ4	Acetate	5H_ac	23565	18216.4	0.0007753	0.000582156	-3.18657	0.305585	75.0879	0.0024409
Q88RS0	Q88RS0_PSEPK	Pp_0059	D,D-heptose 1,7-bisphosphate phosphatase	Σ4	Glucose	5H_glu	618511	69887.1	0.0228479	0.00325743	-1.64396	0.0597862	14.2571	0.0024409
Q88RS0	Q88RS0_PSEPK	Pp_0059	D,D-heptose 1,7-bisphosphate phosphatase	Σ4	Glucose + Acetate	5H_gluAc	36530.8	25679.7	0.00133738	0.00093937	-3.01623	0.502728	70.2396	0.0024409
Q88RS0	Q88RS0_PSEPK	Pp_0059	D,D-heptose 1,7-bisphosphate phosphatase	Σ5	Acetate	5P_ac	8299.16	6880.05	0.000280708	0.000228864	-3.69549	0.480082	81.5313	0.0024409
Q88RS0	Q88RS0_PSEPK	Pp_0059	D,D-heptose 1,7-bisphosphate phosphatase	Σ5	Glucose	5P_glu	486295	349558	0.0185391	0.0133653	-1.88928	0.534061	72.0922	0.0024409
Q88RS0	Q88RS0_PSEPK	Pp_0059	D,D-heptose 1,7-bisphosphate phosphatase	Σ5	Glucose + Acetate	5P_gluAc	221587	277756	0.00806446	0.0102082	-2.34545	0.560204	126.582	0.0024409
Q88RS0	Q88RS0_PSEPK	Pp_0059	D,D-heptose 1,7-bisphosphate phosphatase	PT	Acetate	PreALE_ac	9637.32	8165.89	0.000371497	0.000313174	-3.54049	0.351527	84.3005	0.0024409
Q88RS0	Q88RS0_PSEPK	Pp_0059	D,D-heptose 1,7-bisphosphate phosphatase	PT	Glucose	PreALE_glu	512159	9897.9	0.0192394	0.000692564	-1.71602	0.0155473	3.59973	0.0024409
Q88RS0	Q88RS0_PSEPK	Pp_0059	D,D-heptose 1,7-bisphosphate phosphatase	WT	Acetate	WT_ac	21565.2	3982.18	0.000758237	0.000136952	-3.12533	0.0834219	18.0619	0.0024409
Q88RS0	Q88RS0_PSEPK	Pp_0059	D,D-heptose 1,7-bisphosphate phosphatase	WT	Glucose	WT_glu	627466	101469	0.0226038	0.0037606	-1.64993	0.0736051	16.6371	0.0024409
Q88RS0	Q88RS0_PSEPK	Pp_0059	D,D-heptose 1,7-bisphosphate phosphatase	WT	Glucose + Acetate	WT_gluAc	177538	212449	0.00662436	0.00781061	-2.38532	0.502412	117.907	0.0024409
Q88RR9	SYGB_PSEPK	Glys	Glycine--tRNA ligase beta subunit	Σ1	Acetate	2H_ac	3.34972e+06	525526	0.112295	0.0161845	-0.952514	0.060504	14.4124	0.00171927
Q88RR9	SYGB_PSEPK	Glys	Glycine--tRNA ligase beta subunit	Σ1	Glucose	2H_glu	2.8172e+06	497016	0.106795	0.0110699	-0.973044	0.0458966	10.3656	0.00171927
Q88RR9	SYGB_PSEPK	Glys	Glycine--tRNA ligase beta subunit	Σ1	Glucose + Acetate	2H_gluAc	2.6342e+06	601053	0.097031	0.0162937	-1.01741	0.0760636	16.7922	0.00171927
Q88RR9	SYGB_PSEPK	Glys	Glycine--tRNA ligase beta subunit	Σ2	Acetate	4P_ac	3.46114e+06	285559	0.11567	0.00946781	-0.93777	0.0361297	8.18518	0.00171927
Q88RR9	SYGB_PSEPK	Glys	Glycine--tRNA ligase beta subunit	Σ2	Glucose	4P_glu	2.57409e+06	447440	0.106618	0.0186496	-0.976915	0.0799729	17.492	0.00171927
Q88RR9	SYGB_PSEPK	Glys	Glycine--tRNA ligase beta subunit	Σ2	Glucose + Acetate	4P_gluAc	3.14226e+06	265547	0.112866	0.011313	-0.948862	0.0428616	10.0234	0.00171927
Q88RR9	SYGB_PSEPK	Glys	Glycine--tRNA ligase beta subunit	Σ3	Acetate	5G_ac	3.39012e+06	176938	0.110718	0.00574582	-0.956167	0.0222772	5.18962	0.00171927
Q88RR9	SYGB_PSEPK	Glys	Glycine--tRNA ligase beta subunit	Σ3	Glucose	5G_glu	2.86452e+06	262145	0.106163	0.0107303	-0.97556	0.0450775	10.1074	0.00171927
Q88RR9	SYGB_PSEPK	Glys	Glycine--tRNA ligase beta subunit	Σ3	Glucose + Acetate	5G_gluAc	2.75219e+06	293566	0.0990014	0.00991317	-1.00578	0.0428973	10.0132	0.00171927
Q88RR9	SYGB_PSEPK	Glys	Glycine--tRNA ligase beta subunit	Σ4	Acetate	5H_ac	3.61068e+06	318644	0.120004	0.0108075	-0.921948	0.0383768	9.0059	0.00171927
Q88RR9	SYGB_PSEPK	Glys	Glycine--tRNA ligase beta subunit	Σ4	Glucose	5H_glu	3.10707e+06	350998	0.114289	0.00986024	-0.943104	0.0383104	8.62743	0.00171927
Q88RR9	SYGB_PSEPK	Glys	Glycine--tRNA ligase beta subunit	Σ4	Glucose + Acetate	5H_gluAc	2.796e+06	302357	0.102307	0.0106692	-0.991726	0.0464735	10.4286	0.00171927
Q88RR9	SYGB_PSEPK	Glys	Glycine--tRNA ligase beta subunit	Σ5	Acetate	5P_ac	3.21444e+06	405798	0.109743	0.0119495	-0.961311	0.0466631	10.8887	0.00171927
Q88RR9	SYGB_PSEPK	Glys	Glycine--tRNA ligase beta subunit	Σ5	Glucose	5P_glu	2.99468e+06	59461.8	0.113259	0.0016732	-0.94596	0.00643546	1.47732	0.00171927
Q88RR9	SYGB_PSEPK	Glys	Glycine--tRNA ligase beta subunit	Σ5	Glucose + Acetate	5P_gluAc	2.95204e+06	424723	0.105747	0.0143434	-0.978304	0.0573739	13.5639	0.00171927
Q88RR9	SYGB_PSEPK	Glys	Glycine--tRNA ligase beta subunit	PT	Acetate	PreALE_ac	2.97573e+06	500001	0.114219	0.0172363	-0.945859	0.0640313	15.0906	0.00171927
Q88RR9	SYGB_PSEPK	Glys	Glycine--tRNA ligase beta subunit	PT	Glucose	PreALE_glu	2.91306e+06	304651	0.109371	0.0109458	-0.962794	0.0447238	10.008	0.00171927
Q88RR9	SYGB_PSEPK	Glys	Glycine--tRNA ligase beta subunit	WT	Acetate	WT_ac	3.13876e+06	322769	0.110441	0.0115898	-0.958489	0.0461343	10.4941	0.00171927
Q88RR9	SYGB_PSEPK	Glys	Glycine--tRNA ligase beta subunit	WT	Glucose	WT_glu	3.51317e+06	112218	0.126458	0.00284411	-0.898129	0.0098323	2.24906	0.00171927
Q88RR9	SYGB_PSEPK	Glys	Glycine--tRNA ligase beta subunit	WT	Glucose + Acetate	WT_gluAc	3.33198e+06	309578	0.126582	0.00985634	-0.898528	0.0344855	7.78651	0.00171927
Q88RR8	SYGA_PSEPK	Glyq	Glycine--tRNA ligase alpha subunit	Σ1	Acetate	2H_ac	1.55083e+06	103816	0.0520635	0.00376585	-1.28422	0.0313574	7.2332	0.000727729
Q88RR8	SYGA_PSEPK	Glyq	Glycine--tRNA ligase alpha subunit	Σ1	Glucose	2H_glu	1523710	213422	0.0578546	0.00421576	-1.23845	0.0323633	7.28682	0.000727729
Q88RR8	SYGA_PSEPK	Glyq	Glycine--tRNA ligase alpha subunit	Σ1	Glucose + Acetate	2H_gluAc	1.39041e+06	162962	0.0514857	0.00263505	-1.2887	0.0223977	5.11803	0.000727729
Q88RR8	SYGA_PSEPK	Glyq	Glycine--tRNA ligase alpha subunit	Σ2	Acetate	4P_ac	1.49143e+06	269822	0.0497689	0.0084459	-1.30752	0.0776529	16.9702	0.000727729
Q88RR8	SYGA_PSEPK	Glyq	Glycine--tRNA ligase alpha subunit	Σ2	Glucose	4P_glu	1.15802e+06	289398	0.047768	0.0110207	-1.32948	0.108794	23.0713	0.000727729
Q88RR8	SYGA_PSEPK	Glyq	Glycine--tRNA ligase alpha subunit	Σ2	Glucose + Acetate	4P_gluAc	1.41029e+06	121928	0.0506316	0.00473205	-1.29687	0.0411211	9.34604	0.000727729
Q88RR8	SYGA_PSEPK	Glyq	Glycine--tRNA ligase alpha subunit	Σ3	Acetate	5G_ac	1.63632e+06	27165.7	0.0534392	0.000742723	-1.27217	0.00604123	1.38985	0.000727729
Q88RR8	SYGA_PSEPK	Glyq	Glycine--tRNA ligase alpha subunit	Σ3	Glucose	5G_glu	1.55062e+06	217362	0.0573369	0.00703841	-1.24382	0.05454	12.2755	0.000727729
Q88RR8	SYGA_PSEPK	Glyq	Glycine--tRNA ligase alpha subunit	Σ3	Glucose + Acetate	5G_gluAc	1.46833e+06	100094	0.0528261	0.00329378	-1.27771	0.0267889	6.23513	0.000727729
Q88RR8	SYGA_PSEPK	Glyq	Glycine--tRNA ligase alpha subunit	Σ4	Acetate	5H_ac	1.52558e+06	73564.9	0.0507087	0.00277107	-1.29535	0.0237938	5.46468	0.000727729
Q88RR8	SYGA_PSEPK	Glyq	Glycine--tRNA ligase alpha subunit	Σ4	Glucose	5H_glu	1.57079e+06	142508	0.0578045	0.00368689	-1.23864	0.0280479	6.3782	0.000727729
Q88RR8	SYGA_PSEPK	Glyq	Glycine--tRNA ligase alpha subunit	Σ4	Glucose + Acetate	5H_gluAc	1533948	93105.4	0.0561298	0.00313228	-1.25125	0.0239188	5.58043	0.000727729
Q88RR8	SYGA_PSEPK	Glyq	Glycine--tRNA ligase alpha subunit	Σ5	Acetate	5P_ac	1.49077e+06	103226	0.0509273	0.00273561	-1.29348	0.0237134	5.37161	0.000727729
Q88RR8	SYGA_PSEPK	Glyq	Glycine--tRNA ligase alpha subunit	Σ5	Glucose	5P_glu	1.47906e+06	81799	0.0558964	0.0014756	-1.25272	0.0115499	2.63989	0.000727729
Q88RR8	SYGA_PSEPK	Glyq	Glycine--tRNA ligase alpha subunit	Σ5	Glucose + Acetate	5P_gluAc	1.46201e+06	92996.2	0.052384	0.00249847	-1.28112	0.020447	4.76952	0.000727729
Q88RR8	SYGA_PSEPK	Glyq	Glycine--tRNA ligase alpha subunit	PT	Acetate	PreALE_ac	1227285	46442.9	0.0472136	0.00190828	-1.32619	0.0173135	4.04179	0.000727729
Q88RR8	SYGA_PSEPK	Glyq	Glycine--tRNA ligase alpha subunit	PT	Glucose	PreALE_glu	1.31551e+06	136679	0.049283	0.00345156	-1.30811	0.0306846	7.00355	0.000727729
Q88RR8	SYGA_PSEPK	Glyq	Glycine--tRNA ligase alpha subunit	WT	Acetate	WT_ac	1.4799e+06	8510.89	0.052063	0.000234527	-1.28347	0.00195568	0.450469	0.000727729
Q88RR8	SYGA_PSEPK	Glyq	Glycine--tRNA ligase alpha subunit	WT	Glucose	WT_glu	1.5718e+06	101522	0.056614	0.0042153	-1.2479	0.0329466	7.44569	0.000727729
Q88RR8	SYGA_PSEPK	Glyq	Glycine--tRNA ligase alpha subunit	WT	Glucose + Acetate	WT_gluAc	1.36392e+06	107612	0.0518102	0.00298061	-1.28606	0.0249161	5.75294	0.000727729
Q88RR6	Q88RR6_PSEPK	Pp_0063	Lipid A biosynthesis lauroyl acyltransferase, putative	Σ1	Acetate	2H_ac	232967	53747.6	0.00782694	0.00184528	-2.11441	0.101956	23.5761	0.000315241
Q88RR6	Q88RR6_PSEPK	Pp_0063	Lipid A biosynthesis lauroyl acyltransferase, putative	Σ1	Glucose	2H_glu	164703	45885.6	0.00636231	0.00216831	-2.21218	0.14098	34.0805	0.000315241
Q88RR6	Q88RR6_PSEPK	Pp_0063	Lipid A biosynthesis lauroyl acyltransferase, putative	Σ1	Glucose + Acetate	2H_gluAc	172419	62868.1	0.00648539	0.00261767	-2.21687	0.203069	40.3625	0.000315241
Q88RR6	Q88RR6_PSEPK	Pp_0063	Lipid A biosynthesis lauroyl acyltransferase, putative	Σ2	Acetate	4P_ac	101335	83126.8	0.00340214	0.00279417	-2.78365	0.838027	82.1297	0.000315241
Q88RR6	Q88RR6_PSEPK	Pp_0063	Lipid A biosynthesis lauroyl acyltransferase, putative	Σ2	Glucose	4P_glu	158237	46675.8	0.00655922	0.00194427	-2.19726	0.139071	29.6419	0.000315241
Q88RR6	Q88RR6_PSEPK	Pp_0063	Lipid A biosynthesis lauroyl acyltransferase, putative	Σ2	Glucose + Acetate	4P_gluAc	172654	49362	0.00617862	0.00167213	-2.21924	0.113503	27.0632	0.000315241
Q88RR6	Q88RR6_PSEPK	Pp_0063	Lipid A biosynthesis lauroyl acyltransferase, putative	Σ3	Acetate	5G_ac	210922	20947.5	0.00689129	0.000725229	-2.1633	0.0456841	10.5238	0.000315241
Q88RR6	Q88RR6_PSEPK	Pp_0063	Lipid A biosynthesis lauroyl acyltransferase, putative	Σ3	Glucose	5G_glu	174329	5336.1	0.00645817	0.000270505	-2.19014	0.0180873	4.18857	0.000315241
Q88RR6	Q88RR6_PSEPK	Pp_0063	Lipid A biosynthesis lauroyl acyltransferase, putative	Σ3	Glucose + Acetate	5G_gluAc	160785	10491.9	0.00578393	0.000323022	-2.23822	0.0239039	5.58481	0.000315241
Q88RR6	Q88RR6_PSEPK	Pp_0063	Lipid A biosynthesis lauroyl acyltransferase, putative	Σ4	Acetate	5H_ac	143592	79892.8	0.00474327	0.00261408	-2.38459	0.303188	55.1114	0.000315241
Q88RR6	Q88RR6_PSEPK	Pp_0063	Lipid A biosynthesis lauroyl acyltransferase, putative	Σ4	Glucose	5H_glu	131238	31264.2	0.00484466	0.00119471	-2.3247	0.117344	24.6603	0.000315241
Q88RR6	Q88RR6_PSEPK	Pp_0063	Lipid A biosynthesis lauroyl acyltransferase, putative	Σ4	Glucose + Acetate	5H_gluAc	121539	44044.7	0.00443495	0.00156904	-2.37524	0.177826	35.3789	0.000315241
Q88RR6	Q88RR6_PSEPK	Pp_0063	Lipid A biosynthesis lauroyl acyltransferase, putative	Σ5	Acetate	5P_ac	172092	38386.3	0.00589823	0.00139773	-2.23833	0.111416	23.6974	0.000315241
Q88RR6	Q88RR6_PSEPK	Pp_0063	Lipid A biosynthesis lauroyl acyltransferase, putative	Σ5	Glucose	5P_glu	132075	106812	0.00492278	0.00396776	-2.53117	0.659897	80.6	0.000315241
Q88RR6	Q88RR6_PSEPK	Pp_0063	Lipid A biosynthesis lauroyl acyltransferase, putative	Σ5	Glucose + Acetate	5P_gluAc	187978	30068	0.00672931	0.000991359	-2.17524	0.0650994	14.732	0.000315241
Q88RR6	Q88RR6_PSEPK	Pp_0063	Lipid A biosynthesis lauroyl acyltransferase, putative	PT	Acetate	PreALE_ac	217686	24757.5	0.00839274	0.00113078	-2.07931	0.062283	13.4733	0.000315241
Q88RR6	Q88RR6_PSEPK	Pp_0063	Lipid A biosynthesis lauroyl acyltransferase, putative	PT	Glucose	PreALE_glu	192459	27549.4	0.00722919	0.00103337	-2.14443	0.0647648	14.2944	0.000315241
Q88RR6	Q88RR6_PSEPK	Pp_0063	Lipid A biosynthesis lauroyl acyltransferase, putative	WT	Acetate	WT_ac	236244	35147	0.00831553	0.00128206	-2.08346	0.0656201	15.4176	0.000315241
Q88RR6	Q88RR6_PSEPK	Pp_0063	Lipid A biosynthesis lauroyl acyltransferase, putative	WT	Glucose	WT_glu	96777.4	90664.6	0.00349569	0.00330003	-2.77491	0.813961	94.4028	0.000315241
Q88RR6	Q88RR6_PSEPK	Pp_0063	Lipid A biosynthesis lauroyl acyltransferase, putative	WT	Glucose + Acetate	WT_gluAc	163049	38360	0.00621711	0.00158006	-2.21513	0.104545	25.4147	0.000315241
Q88RR4	Q88RR4_PSEPK	Trka	Potassium uptake protein TrkA	Σ1	Acetate	2H_ac	301601	142099	0.0101605	0.00491086	-2.02424	0.196431	48.333	0.00104875
Q88RR4	Q88RR4_PSEPK	Trka	Potassium uptake protein TrkA	Σ1	Glucose	2H_glu	180956	169444	0.00658969	0.00587048	-2.48509	0.80007	89.0858	0.00104875
Q88RR4	Q88RR4_PSEPK	Trka	Potassium uptake protein TrkA	Σ1	Glucose + Acetate	2H_gluAc	382643	57906.3	0.0142759	0.00256608	-1.85045	0.0826844	17.9749	0.00104875
Q88RR4	Q88RR4_PSEPK	Trka	Potassium uptake protein TrkA	Σ2	Acetate	4P_ac	438958	81492.3	0.0146944	0.00293625	-1.8383	0.0830178	19.9821	0.00104875
Q88RR4	Q88RR4_PSEPK	Trka	Potassium uptake protein TrkA	Σ2	Glucose	4P_glu	71185.4	105023	0.00292128	0.00429544	-2.94598	0.737205	147.04	0.00104875
Q88RR4	Q88RR4_PSEPK	Trka	Potassium uptake protein TrkA	Σ2	Glucose + Acetate	4P_gluAc	393294	99179.3	0.0141502	0.00379381	-1.85907	0.11146	26.8111	0.00104875
Q88RR4	Q88RR4_PSEPK	Trka	Potassium uptake protein TrkA	Σ3	Acetate	5G_ac	393459	128859	0.0128664	0.00429475	-1.90547	0.136469	33.3797	0.00104875
Q88RR4	Q88RR4_PSEPK	Trka	Potassium uptake protein TrkA	Σ3	Glucose	5G_glu	174101	148040	0.00648773	0.00549546	-2.49358	0.813756	84.7056	0.00104875
Q88RR4	Q88RR4_PSEPK	Trka	Potassium uptake protein TrkA	Σ3	Glucose + Acetate	5G_gluAc	351918	6546.63	0.0126664	0.000369249	-1.89747	0.0126774	2.91518	0.00104875
Q88RR4	Q88RR4_PSEPK	Trka	Potassium uptake protein TrkA	Σ4	Acetate	5H_ac	420044	102462	0.0139077	0.0030901	-1.86442	0.101751	22.2187	0.00104875
Q88RR4	Q88RR4_PSEPK	Trka	Potassium uptake protein TrkA	Σ4	Glucose	5H_glu	47340.2	34168.9	0.00175638	0.00126717	-2.91013	0.527844	72.1465	0.00104875
Q88RR4	Q88RR4_PSEPK	Trka	Potassium uptake protein TrkA	Σ4	Glucose + Acetate	5H_gluAc	434601	187956	0.0158636	0.00667456	-1.82423	0.177076	42.0748	0.00104875
Q88RR4	Q88RR4_PSEPK	Trka	Potassium uptake protein TrkA	Σ5	Acetate	5P_ac	333858	127998	0.0114333	0.0044506	-1.96231	0.160168	38.9265	0.00104875
Q88RR4	Q88RR4_PSEPK	Trka	Potassium uptake protein TrkA	Σ5	Glucose	5P_glu	134503	139974	0.00508182	0.00520781	-2.56134	0.690894	102.479	0.00104875
Q88RR4	Q88RR4_PSEPK	Trka	Potassium uptake protein TrkA	Σ5	Glucose + Acetate	5P_gluAc	287845	187735	0.0103939	0.00687279	-2.09008	0.420669	66.1235	0.00104875
Q88RR4	Q88RR4_PSEPK	Trka	Potassium uptake protein TrkA	PT	Acetate	PreALE_ac	288832	169205	0.0110425	0.0064114	-2.03204	0.319052	58.0611	0.00104875
Q88RR4	Q88RR4_PSEPK	Trka	Potassium uptake protein TrkA	PT	Glucose	PreALE_glu	32375	29552.8	0.00125234	0.00120933	-3.03202	0.36781	96.566	0.00104875
Q88RR4	Q88RR4_PSEPK	Trka	Potassium uptake protein TrkA	WT	Acetate	WT_ac	228016	146838	0.00803976	0.00520913	-2.17443	0.344735	64.7922	0.00104875
Q88RR4	Q88RR4_PSEPK	Trka	Potassium uptake protein TrkA	WT	Glucose	WT_glu	70201.4	103014	0.00254995	0.00375237	-3.01187	0.74856	147.155	0.00104875
Q88RR4	Q88RR4_PSEPK	Trka	Potassium uptake protein TrkA	WT	Glucose + Acetate	WT_gluAc	254422	55820.8	0.00965311	0.00196486	-2.02174	0.0928692	20.3546	0.00104875
Q88RR2	FMT_PSEPK	Fmt	Methionyl-tRNA formyltransferase	Σ1	Acetate	2H_ac	592239	247512	0.0198239	0.0080506	-1.72664	0.176058	40.6106	0.00222708
Q88RR2	FMT_PSEPK	Fmt	Methionyl-tRNA formyltransferase	Σ1	Glucose	2H_glu	637895	271051	0.0249291	0.0120658	-1.64272	0.235284	48.4004	0.00222708
Q88RR2	FMT_PSEPK	Fmt	Methionyl-tRNA formyltransferase	Σ1	Glucose + Acetate	2H_gluAc	954334	266000	0.035928	0.0122791	-1.46218	0.153058	34.1769	0.00222708
Q88RR2	FMT_PSEPK	Fmt	Methionyl-tRNA formyltransferase	Σ2	Acetate	4P_ac	565166	198546	0.0188314	0.00642248	-1.74402	0.161385	34.1052	0.00222708
Q88RR2	FMT_PSEPK	Fmt	Methionyl-tRNA formyltransferase	Σ2	Glucose	4P_glu	938900	114279	0.0388957	0.00491955	-1.41251	0.056669	12.648	0.00222708
Q88RR2	FMT_PSEPK	Fmt	Methionyl-tRNA formyltransferase	Σ2	Glucose + Acetate	4P_gluAc	1.01784e+06	90479	0.0365323	0.00337803	-1.4386	0.0410668	9.24668	0.00222708
Q88RR2	FMT_PSEPK	Fmt	Methionyl-tRNA formyltransferase	Σ3	Acetate	5G_ac	720027	226290	0.023522	0.00741972	-1.64562	0.15531	31.5437	0.00222708
Q88RR2	FMT_PSEPK	Fmt	Methionyl-tRNA formyltransferase	Σ3	Glucose	5G_glu	641909	218540	0.023723	0.0077828	-1.64044	0.142651	32.807	0.00222708
Q88RR2	FMT_PSEPK	Fmt	Methionyl-tRNA formyltransferase	Σ3	Glucose + Acetate	5G_gluAc	1.05207e+06	113797	0.037889	0.00446786	-1.42357	0.052518	11.792	0.00222708
Q88RR2	FMT_PSEPK	Fmt	Methionyl-tRNA formyltransferase	Σ4	Acetate	5H_ac	417068	199459	0.0139573	0.00700141	-1.88822	0.201163	50.1632	0.00222708
Q88RR2	FMT_PSEPK	Fmt	Methionyl-tRNA formyltransferase	Σ4	Glucose	5H_glu	999178	61420	0.0368457	0.00274491	-1.43444	0.0331076	7.44975	0.00222708
Q88RR2	FMT_PSEPK	Fmt	Methionyl-tRNA formyltransferase	Σ4	Glucose + Acetate	5H_gluAc	909764	223815	0.0332463	0.00794256	-1.48696	0.107844	23.89	0.00222708
Q88RR2	FMT_PSEPK	Fmt	Methionyl-tRNA formyltransferase	Σ5	Acetate	5P_ac	488497	238557	0.0167859	0.00833161	-1.8217	0.262562	49.6347	0.00222708
Q88RR2	FMT_PSEPK	Fmt	Methionyl-tRNA formyltransferase	Σ5	Glucose	5P_glu	806551	65424.7	0.030525	0.0027948	-1.5166	0.0408225	9.15578	0.00222708
Q88RR2	FMT_PSEPK	Fmt	Methionyl-tRNA formyltransferase	Σ5	Glucose + Acetate	5P_gluAc	887400	111526	0.0318301	0.00418222	-1.4998	0.0593366	13.1392	0.00222708
Q88RR2	FMT_PSEPK	Fmt	Methionyl-tRNA formyltransferase	PT	Acetate	PreALE_ac	278525	160546	0.0107193	0.00631367	-2.0297	0.270292	58.8998	0.00222708
Q88RR2	FMT_PSEPK	Fmt	Methionyl-tRNA formyltransferase	PT	Glucose	PreALE_glu	777648	155034	0.0291721	0.00552038	-1.54075	0.0810406	18.9235	0.00222708
Q88RR2	FMT_PSEPK	Fmt	Methionyl-tRNA formyltransferase	WT	Acetate	WT_ac	251053	97840.6	0.00884424	0.00348997	-2.0776	0.181114	39.4604	0.00222708
Q88RR2	FMT_PSEPK	Fmt	Methionyl-tRNA formyltransferase	WT	Glucose	WT_glu	697153	187010	0.0250743	0.00663224	-1.61127	0.117984	26.4504	0.00222708
Q88RR2	FMT_PSEPK	Fmt	Methionyl-tRNA formyltransferase	WT	Glucose + Acetate	WT_gluAc	1.13221e+06	143474	0.0431089	0.00618785	-1.36828	0.0601451	14.354	0.00222708
Q88RR1	DEF1_PSEPK	Def1	Peptide deformylase 1	Σ1	Acetate	2H_ac	729483	35871.3	0.0244875	0.00131348	-1.61147	0.0232859	5.36387	0.00231872
Q88RR1	DEF1_PSEPK	Def1	Peptide deformylase 1	Σ1	Glucose	2H_glu	848258	260271	0.0320312	0.00842395	-1.50584	0.125766	26.2992	0.00231872
Q88RR1	DEF1_PSEPK	Def1	Peptide deformylase 1	Σ1	Glucose + Acetate	2H_gluAc	1.10232e+06	115940	0.0410355	0.00493675	-1.38905	0.0543094	12.0304	0.00231872
Q88RR1	DEF1_PSEPK	Def1	Peptide deformylase 1	Σ2	Acetate	4P_ac	749284	47267.9	0.0250546	0.0018804	-1.60193	0.0327438	7.50519	0.00231872
Q88RR1	DEF1_PSEPK	Def1	Peptide deformylase 1	Σ2	Glucose	4P_glu	486671	73850.7	0.0201308	0.00284158	-1.6989	0.059205	14.1156	0.00231872
Q88RR1	DEF1_PSEPK	Def1	Peptide deformylase 1	Σ2	Glucose + Acetate	4P_gluAc	1.15445e+06	56508.4	0.0414179	0.00173396	-1.38306	0.018047	4.18649	0.00231872
Q88RR1	DEF1_PSEPK	Def1	Peptide deformylase 1	Σ3	Acetate	5G_ac	894953	65399.6	0.0292297	0.00216118	-1.53499	0.0328568	7.39379	0.00231872
Q88RR1	DEF1_PSEPK	Def1	Peptide deformylase 1	Σ3	Glucose	5G_glu	924143	274732	0.0342431	0.0102444	-1.48064	0.146144	29.9169	0.00231872
Q88RR1	DEF1_PSEPK	Def1	Peptide deformylase 1	Σ3	Glucose + Acetate	5G_gluAc	1.25673e+06	118258	0.0452584	0.00476208	-1.3459	0.0456461	10.522	0.00231872
Q88RR1	DEF1_PSEPK	Def1	Peptide deformylase 1	Σ4	Acetate	5H_ac	758195	405857	0.0249926	0.0130036	-1.65636	0.286279	52.0297	0.00231872
Q88RR1	DEF1_PSEPK	Def1	Peptide deformylase 1	Σ4	Glucose	5H_glu	1.11367e+06	78868.9	0.0411084	0.00412494	-1.38748	0.0425514	10.0343	0.00231872
Q88RR1	DEF1_PSEPK	Def1	Peptide deformylase 1	Σ4	Glucose + Acetate	5H_gluAc	1.22095e+06	55631.9	0.0446954	0.00235331	-1.35014	0.0228736	5.26522	0.00231872
Q88RR1	DEF1_PSEPK	Def1	Peptide deformylase 1	Σ5	Acetate	5P_ac	540011	257997	0.0184525	0.00886511	-1.76628	0.203162	48.0429	0.00231872
Q88RR1	DEF1_PSEPK	Def1	Peptide deformylase 1	Σ5	Glucose	5P_glu	687053	287061	0.0258351	0.0102399	-1.6088	0.161691	39.6357	0.00231872
Q88RR1	DEF1_PSEPK	Def1	Peptide deformylase 1	Σ5	Glucose + Acetate	5P_gluAc	1.13702e+06	50226	0.0407556	0.00149204	-1.39001	0.0159777	3.66094	0.00231872
Q88RR1	DEF1_PSEPK	Def1	Peptide deformylase 1	PT	Acetate	PreALE_ac	345074	280636	0.0134198	0.0112132	-1.96229	0.300005	83.557	0.00231872
Q88RR1	DEF1_PSEPK	Def1	Peptide deformylase 1	PT	Glucose	PreALE_glu	715252	152480	0.0269064	0.00591412	-1.57795	0.0948804	21.9803	0.00231872
Q88RR1	DEF1_PSEPK	Def1	Peptide deformylase 1	WT	Acetate	WT_ac	324769	372485	0.0114693	0.0131945	-2.14688	0.515255	115.042	0.00231872
Q88RR1	DEF1_PSEPK	Def1	Peptide deformylase 1	WT	Glucose	WT_glu	890068	322488	0.0320588	0.0116981	-1.51733	0.18199	36.4895	0.00231872
Q88RR1	DEF1_PSEPK	Def1	Peptide deformylase 1	WT	Glucose + Acetate	WT_gluAc	1.09054e+06	143430	0.0414018	0.00472718	-1.38496	0.0514499	11.4178	0.00231872
Q88RQ7	Q88RQ7_PSEPK	Qor-1	Quinone oxidoreductase	Σ1	Acetate	2H_ac	1.70381e+06	54474.9	0.0571866	0.00185036	-1.24286	0.0139332	3.23566	0.00268135
Q88RQ7	Q88RQ7_PSEPK	Qor-1	Quinone oxidoreductase	Σ1	Glucose	2H_glu	1.04031e+06	492512	0.0387832	0.0152647	-1.4358	0.182333	39.3591	0.00268135
Q88RQ7	Q88RQ7_PSEPK	Qor-1	Quinone oxidoreductase	Σ1	Glucose + Acetate	2H_gluAc	1.55579e+06	312709	0.057393	0.00805651	-1.24407	0.0622513	14.0374	0.00268135
Q88RQ7	Q88RQ7_PSEPK	Qor-1	Quinone oxidoreductase	Σ2	Acetate	4P_ac	1766673	185095	0.0590893	0.00686342	-1.23044	0.050326	11.6153	0.00268135
Q88RQ7	Q88RQ7_PSEPK	Qor-1	Quinone oxidoreductase	Σ2	Glucose	4P_glu	847626	439218	0.0353859	0.0192609	-1.49039	0.219616	54.4311	0.00268135
Q88RQ7	Q88RQ7_PSEPK	Qor-1	Quinone oxidoreductase	Σ2	Glucose + Acetate	4P_gluAc	1.82967e+06	72058.9	0.0656836	0.00342155	-1.18294	0.0229739	5.20915	0.00268135
Q88RQ7	Q88RQ7_PSEPK	Qor-1	Quinone oxidoreductase	Σ3	Acetate	5G_ac	1764150	117728	0.0576175	0.00387934	-1.24009	0.0290019	6.73292	0.00268135
Q88RQ7	Q88RQ7_PSEPK	Qor-1	Quinone oxidoreductase	Σ3	Glucose	5G_glu	1.45681e+06	124334	0.0539045	0.00363496	-1.26903	0.0293054	6.74332	0.00268135
Q88RQ7	Q88RQ7_PSEPK	Qor-1	Quinone oxidoreductase	Σ3	Glucose + Acetate	5G_gluAc	2.05316e+06	199103	0.0738381	0.00638083	-1.13279	0.0373503	8.64165	0.00268135
Q88RQ7	Q88RQ7_PSEPK	Qor-1	Quinone oxidoreductase	Σ4	Acetate	5H_ac	1.72591e+06	111241	0.0573078	0.00235756	-1.24203	0.0180186	4.11386	0.00268135
Q88RQ7	Q88RQ7_PSEPK	Qor-1	Quinone oxidoreductase	Σ4	Glucose	5H_glu	1.34409e+06	6336.38	0.0495426	0.00118486	-1.3051	0.0103256	2.3916	0.00268135
Q88RQ7	Q88RQ7_PSEPK	Qor-1	Quinone oxidoreductase	Σ4	Glucose + Acetate	5H_gluAc	2.16816e+06	287937	0.0792973	0.00996536	-1.10303	0.0546	12.5671	0.00268135
Q88RQ7	Q88RQ7_PSEPK	Qor-1	Quinone oxidoreductase	Σ5	Acetate	5P_ac	1.49787e+06	114298	0.0511632	0.00302922	-1.29156	0.0261205	5.92071	0.00268135
Q88RQ7	Q88RQ7_PSEPK	Qor-1	Quinone oxidoreductase	Σ5	Glucose	5P_glu	1.20699e+06	422248	0.0453588	0.0149393	-1.36194	0.16196	32.9358	0.00268135
Q88RQ7	Q88RQ7_PSEPK	Qor-1	Quinone oxidoreductase	Σ5	Glucose + Acetate	5P_gluAc	2.12443e+06	65537.2	0.0761839	0.00322357	-1.11839	0.0183292	4.2313	0.00268135
Q88RQ7	Q88RQ7_PSEPK	Qor-1	Quinone oxidoreductase	PT	Acetate	PreALE_ac	1.68474e+06	228123	0.0646444	0.00694327	-1.19138	0.0473158	10.7407	0.00268135
Q88RQ7	Q88RQ7_PSEPK	Qor-1	Quinone oxidoreductase	PT	Glucose	PreALE_glu	1.55187e+06	298747	0.0580692	0.00969347	-1.24025	0.0683542	16.693	0.00268135
Q88RQ7	Q88RQ7_PSEPK	Qor-1	Quinone oxidoreductase	WT	Acetate	WT_ac	1.8753e+06	154136	0.0659677	0.00531835	-1.18159	0.0343858	8.06206	0.00268135
Q88RQ7	Q88RQ7_PSEPK	Qor-1	Quinone oxidoreductase	WT	Glucose	WT_glu	1.44529e+06	118105	0.0520126	0.00384078	-1.28467	0.0317685	7.38432	0.00268135
Q88RQ7	Q88RQ7_PSEPK	Qor-1	Quinone oxidoreductase	WT	Glucose + Acetate	WT_gluAc	1.04207e+06	128864	0.0395517	0.00389768	-1.40419	0.0417105	9.85466	0.00268135
Q88RQ6	HEM6_PSEPK	Hemf	Oxygen-dependent coproporphyrinogen-III oxidase	Σ1	Acetate	2H_ac	783692	94827.2	0.0262782	0.00283119	-1.58202	0.0455234	10.7739	0.000928232
Q88RQ6	HEM6_PSEPK	Hemf	Oxygen-dependent coproporphyrinogen-III oxidase	Σ1	Glucose	2H_glu	523095	110848	0.0197849	0.00271056	-1.70651	0.0615807	13.7002	0.000928232
Q88RQ6	HEM6_PSEPK	Hemf	Oxygen-dependent coproporphyrinogen-III oxidase	Σ1	Glucose + Acetate	2H_gluAc	464757	87217.2	0.0173208	0.00346831	-1.76782	0.093278	20.024	0.000928232
Q88RQ6	HEM6_PSEPK	Hemf	Oxygen-dependent coproporphyrinogen-III oxidase	Σ2	Acetate	4P_ac	790787	188794	0.0263999	0.00609282	-1.58567	0.0957877	23.0789	0.000928232
Q88RQ6	HEM6_PSEPK	Hemf	Oxygen-dependent coproporphyrinogen-III oxidase	Σ2	Glucose	4P_glu	324351	169195	0.0134187	0.00689125	-1.91119	0.226071	51.3555	0.000928232
Q88RQ6	HEM6_PSEPK	Hemf	Oxygen-dependent coproporphyrinogen-III oxidase	Σ2	Glucose + Acetate	4P_gluAc	725431	95123	0.0260504	0.00358926	-1.58701	0.0610176	13.7782	0.000928232
Q88RQ6	HEM6_PSEPK	Hemf	Oxygen-dependent coproporphyrinogen-III oxidase	Σ3	Acetate	5G_ac	632953	91508.7	0.0206759	0.00302225	-1.68768	0.0642732	14.6173	0.000928232
Q88RQ6	HEM6_PSEPK	Hemf	Oxygen-dependent coproporphyrinogen-III oxidase	Σ3	Glucose	5G_glu	540954	78931.9	0.0200555	0.00315191	-1.70139	0.0689458	15.7159	0.000928232
Q88RQ6	HEM6_PSEPK	Hemf	Oxygen-dependent coproporphyrinogen-III oxidase	Σ3	Glucose + Acetate	5G_gluAc	356943	232003	0.0127853	0.00821945	-1.96896	0.33317	64.2885	0.000928232
Q88RQ6	HEM6_PSEPK	Hemf	Oxygen-dependent coproporphyrinogen-III oxidase	Σ4	Acetate	5H_ac	643039	79583.4	0.0214141	0.00315894	-1.67235	0.0625937	14.7517	0.000928232
Q88RQ6	HEM6_PSEPK	Hemf	Oxygen-dependent coproporphyrinogen-III oxidase	Σ4	Glucose	5H_glu	669542	113069	0.0246025	0.00353942	-1.61222	0.0655352	14.3864	0.000928232
Q88RQ6	HEM6_PSEPK	Hemf	Oxygen-dependent coproporphyrinogen-III oxidase	Σ4	Glucose + Acetate	5H_gluAc	586373	132839	0.0214357	0.00472539	-1.67597	0.0964818	22.0445	0.000928232
Q88RQ6	HEM6_PSEPK	Hemf	Oxygen-dependent coproporphyrinogen-III oxidase	Σ5	Acetate	5P_ac	635673	161506	0.0216778	0.00525153	-1.67358	0.115066	24.2254	0.000928232
Q88RQ6	HEM6_PSEPK	Hemf	Oxygen-dependent coproporphyrinogen-III oxidase	Σ5	Glucose	5P_glu	521357	132043	0.019626	0.0044962	-1.71568	0.108187	22.9095	0.000928232
Q88RQ6	HEM6_PSEPK	Hemf	Oxygen-dependent coproporphyrinogen-III oxidase	Σ5	Glucose + Acetate	5P_gluAc	660265	104310	0.0236543	0.00357911	-1.62925	0.0634296	15.1309	0.000928232
Q88RQ6	HEM6_PSEPK	Hemf	Oxygen-dependent coproporphyrinogen-III oxidase	PT	Acetate	PreALE_ac	409598	192268	0.0156091	0.00694898	-1.84726	0.230455	44.5187	0.000928232
Q88RQ6	HEM6_PSEPK	Hemf	Oxygen-dependent coproporphyrinogen-III oxidase	PT	Glucose	PreALE_glu	442828	82200.7	0.0165457	0.00253231	-1.78543	0.0703624	15.305	0.000928232
Q88RQ6	HEM6_PSEPK	Hemf	Oxygen-dependent coproporphyrinogen-III oxidase	WT	Acetate	WT_ac	479236	138774	0.016871	0.00492611	-1.787	0.14014	29.1987	0.000928232
Q88RQ6	HEM6_PSEPK	Hemf	Oxygen-dependent coproporphyrinogen-III oxidase	WT	Glucose	WT_glu	707091	47277.8	0.0254502	0.00156662	-1.59486	0.0267259	6.15562	0.000928232
Q88RQ6	HEM6_PSEPK	Hemf	Oxygen-dependent coproporphyrinogen-III oxidase	WT	Glucose + Acetate	WT_gluAc	538001	252281	0.0203356	0.00926021	-1.73168	0.243516	45.5369	0.000928232
Q88RP7	TRPA_PSEPK	Trpa	Tryptophan synthase alpha chain	Σ1	Acetate	2H_ac	1.33699e+06	95283.1	0.0448517	0.0026951	-1.34876	0.026576	6.00892	0.00777314
Q88RP7	TRPA_PSEPK	Trpa	Tryptophan synthase alpha chain	Σ1	Glucose	2H_glu	3.20222e+06	150271	0.122234	0.00745082	-0.913351	0.0265999	6.09556	0.00777314
Q88RP7	TRPA_PSEPK	Trpa	Tryptophan synthase alpha chain	Σ1	Glucose + Acetate	2H_gluAc	1.80856e+06	58153	0.0672471	0.00279512	-1.17257	0.0178818	4.15649	0.00777314
Q88RP7	TRPA_PSEPK	Trpa	Tryptophan synthase alpha chain	Σ2	Acetate	4P_ac	1.31367e+06	20180.8	0.0439011	0.000524518	-1.35755	0.00519649	1.19477	0.00777314
Q88RP7	TRPA_PSEPK	Trpa	Tryptophan synthase alpha chain	Σ2	Glucose	4P_glu	2.77667e+06	190875	0.114868	0.00542373	-0.940128	0.020679	4.72171	0.00777314
Q88RP7	TRPA_PSEPK	Trpa	Tryptophan synthase alpha chain	Σ2	Glucose + Acetate	4P_gluAc	1.85429e+06	68361.9	0.066544	0.00258104	-1.17711	0.0169815	3.8787	0.00777314
Q88RP7	TRPA_PSEPK	Trpa	Tryptophan synthase alpha chain	Σ3	Acetate	5G_ac	1.39745e+06	94841.1	0.0456509	0.00333829	-1.34134	0.03227	7.31265	0.00777314
Q88RP7	TRPA_PSEPK	Trpa	Tryptophan synthase alpha chain	Σ3	Glucose	5G_glu	3.51889e+06	54806.1	0.130339	0.00306493	-0.885006	0.0101767	2.35151	0.00777314
Q88RP7	TRPA_PSEPK	Trpa	Tryptophan synthase alpha chain	Σ3	Glucose + Acetate	5G_gluAc	1.72357e+06	28603.4	0.0620221	0.000675033	-1.20747	0.00471251	1.08837	0.00777314
Q88RP7	TRPA_PSEPK	Trpa	Tryptophan synthase alpha chain	Σ4	Acetate	5H_ac	1.11852e+06	211836	0.0370724	0.0061449	-1.43474	0.0693381	16.5754	0.00777314
Q88RP7	TRPA_PSEPK	Trpa	Tryptophan synthase alpha chain	Σ4	Glucose	5H_glu	3.45111e+06	84940.1	0.127249	0.00592893	-0.89566	0.0202942	4.65929	0.00777314
Q88RP7	TRPA_PSEPK	Trpa	Tryptophan synthase alpha chain	Σ4	Glucose + Acetate	5H_gluAc	1.74325e+06	8836.17	0.0638024	0.000602945	-1.19518	0.00410593	0.945019	0.00777314
Q88RP7	TRPA_PSEPK	Trpa	Tryptophan synthase alpha chain	Σ5	Acetate	5P_ac	1.27735e+06	218547	0.0437299	0.00796098	-1.36411	0.080132	18.2049	0.00777314
Q88RP7	TRPA_PSEPK	Trpa	Tryptophan synthase alpha chain	Σ5	Glucose	5P_glu	3.11111e+06	185123	0.117588	0.00447064	-0.929844	0.0163449	3.80196	0.00777314
Q88RP7	TRPA_PSEPK	Trpa	Tryptophan synthase alpha chain	Σ5	Glucose + Acetate	5P_gluAc	1.67649e+06	69119.6	0.0601234	0.00312562	-1.22135	0.0225922	5.19868	0.00777314
Q88RP7	TRPA_PSEPK	Trpa	Tryptophan synthase alpha chain	PT	Acetate	PreALE_ac	1.02714e+06	143431	0.0394964	0.00531504	-1.4067	0.0629376	13.457	0.00777314
Q88RP7	TRPA_PSEPK	Trpa	Tryptophan synthase alpha chain	PT	Glucose	PreALE_glu	2.85083e+06	239929	0.106843	0.00493601	-0.971608	0.0203274	4.61988	0.00777314
Q88RP7	TRPA_PSEPK	Trpa	Tryptophan synthase alpha chain	WT	Acetate	WT_ac	1031791	94454	0.0363034	0.00338885	-1.44132	0.040734	9.33482	0.00777314
Q88RP7	TRPA_PSEPK	Trpa	Tryptophan synthase alpha chain	WT	Glucose	WT_glu	3.32111e+06	181669	0.119613	0.00771675	-0.922837	0.0284871	6.45142	0.00777314
Q88RP7	TRPA_PSEPK	Trpa	Tryptophan synthase alpha chain	WT	Glucose + Acetate	WT_gluAc	1.96556e+06	127599	0.0746768	0.0032859	-1.1271	0.0193381	4.40016	0.00777314
Q88RP6	TRPB_PSEPK	Trpb	Tryptophan synthase beta chain	Σ1	Acetate	2H_ac	2516502	177303	0.0844322	0.00530294	-1.07407	0.0275579	6.28071	0.012103
Q88RP6	TRPB_PSEPK	Trpb	Tryptophan synthase beta chain	Σ1	Glucose	2H_glu	5025663	1.06726e+06	0.190016	0.0249698	-0.723774	0.0581535	13.1409	0.012103
Q88RP6	TRPB_PSEPK	Trpb	Tryptophan synthase beta chain	Σ1	Glucose + Acetate	2H_gluAc	3.45939e+06	681640	0.127607	0.017183	-0.896876	0.060573	13.4655	0.012103
Q88RP6	TRPB_PSEPK	Trpb	Tryptophan synthase beta chain	Σ2	Acetate	4P_ac	2.70796e+06	175512	0.0904796	0.00534859	-1.04395	0.0254859	5.91138	0.012103
Q88RP6	TRPB_PSEPK	Trpb	Tryptophan synthase beta chain	Σ2	Glucose	4P_glu	4414044	261841	0.182647	0.00746734	-0.738628	0.0176582	4.0884	0.012103
Q88RP6	TRPB_PSEPK	Trpb	Tryptophan synthase beta chain	Σ2	Glucose + Acetate	4P_gluAc	3.59268e+06	122160	0.128946	0.00535758	-0.88984	0.0180001	4.1549	0.012103
Q88RP6	TRPB_PSEPK	Trpb	Tryptophan synthase beta chain	Σ3	Acetate	5G_ac	2.76907e+06	47704	0.0904353	0.00155618	-1.0437	0.0074555	1.72077	0.012103
Q88RP6	TRPB_PSEPK	Trpb	Tryptophan synthase beta chain	Σ3	Glucose	5G_glu	6.09707e+06	445487	0.225698	0.0141355	-0.647036	0.0270737	6.26303	0.012103
Q88RP6	TRPB_PSEPK	Trpb	Tryptophan synthase beta chain	Σ3	Glucose + Acetate	5G_gluAc	3.31867e+06	182439	0.119411	0.00609021	-0.923327	0.021846	5.10022	0.012103
Q88RP6	TRPB_PSEPK	Trpb	Tryptophan synthase beta chain	Σ4	Acetate	5H_ac	2.55596e+06	245225	0.0850405	0.00970808	-1.0722	0.0483887	11.4158	0.012103
Q88RP6	TRPB_PSEPK	Trpb	Tryptophan synthase beta chain	Σ4	Glucose	5H_glu	6.25175e+06	271146	0.230477	0.0124697	-0.637804	0.0237762	5.41038	0.012103
Q88RP6	TRPB_PSEPK	Trpb	Tryptophan synthase beta chain	Σ4	Glucose + Acetate	5H_gluAc	3.24226e+06	207249	0.118711	0.00867112	-0.926277	0.0315389	7.30442	0.012103
Q88RP6	TRPB_PSEPK	Trpb	Tryptophan synthase beta chain	Σ5	Acetate	5P_ac	2.8122e+06	73569.2	0.0961192	0.00157431	-1.01723	0.00714323	1.63788	0.012103
Q88RP6	TRPB_PSEPK	Trpb	Tryptophan synthase beta chain	Σ5	Glucose	5P_glu	5.47055e+06	812290	0.206428	0.0254853	-0.6874	0.0529176	12.3459	0.012103
Q88RP6	TRPB_PSEPK	Trpb	Tryptophan synthase beta chain	Σ5	Glucose + Acetate	5P_gluAc	2.98883e+06	42875.1	0.107154	0.00170136	-0.970027	0.00692679	1.58777	0.012103
Q88RP6	TRPB_PSEPK	Trpb	Tryptophan synthase beta chain	PT	Acetate	PreALE_ac	1.97033e+06	348123	0.0757397	0.0129331	-1.12569	0.0772564	17.0757	0.012103
Q88RP6	TRPB_PSEPK	Trpb	Tryptophan synthase beta chain	PT	Glucose	PreALE_glu	5.09177e+06	509984	0.19073	0.0118718	-0.720229	0.027543	6.22439	0.012103
Q88RP6	TRPB_PSEPK	Trpb	Tryptophan synthase beta chain	WT	Acetate	WT_ac	2.34539e+06	5763.44	0.0825117	0.000329545	-1.08349	0.00173257	0.399392	0.012103
Q88RP6	TRPB_PSEPK	Trpb	Tryptophan synthase beta chain	WT	Glucose	WT_glu	6.07635e+06	372028	0.218768	0.0136252	-0.660567	0.0266703	6.22814	0.012103
Q88RP6	TRPB_PSEPK	Trpb	Tryptophan synthase beta chain	WT	Glucose + Acetate	WT_gluAc	3.55712e+06	362631	0.135226	0.0135765	-0.870439	0.0444954	10.0398	0.012103
Q88RP4	Q88RP4_PSEPK	Pp_0085	Uncharacterized protein	Σ1	Acetate	2H_ac	13079.3	1884.65	0.000439151	6.48201e-05	-3.36043	0.0623662	14.7603	0.000913082
Q88RP4	Q88RP4_PSEPK	Pp_0085	Uncharacterized protein	Σ1	Glucose	2H_glu	9889.77	62.3468	0.000378131	2.99858e-05	-3.4233	0.0352806	7.92999	0.000913082
Q88RP4	Q88RP4_PSEPK	Pp_0085	Uncharacterized protein	Σ1	Glucose + Acetate	2H_gluAc	234791	1374.14	0.0087414	0.000597713	-2.05908	0.0291603	6.83773	0.000913082
Q88RP4	Q88RP4_PSEPK	Pp_0085	Uncharacterized protein	Σ2	Acetate	4P_ac	111387	88265.6	0.0036968	0.00292371	-2.67508	0.703065	79.0878	0.000913082
Q88RP4	Q88RP4_PSEPK	Pp_0085	Uncharacterized protein	Σ2	Glucose	4P_glu	7043.17	6518.32	0.000298033	0.000270769	-3.91148	0.948571	90.8519	0.000913082
Q88RP4	Q88RP4_PSEPK	Pp_0085	Uncharacterized protein	Σ2	Glucose + Acetate	4P_gluAc	270890	49611.5	0.0097398	0.0019258	-2.0174	0.0891187	19.7725	0.000913082
Q88RP4	Q88RP4_PSEPK	Pp_0085	Uncharacterized protein	Σ3	Acetate	5G_ac	45566.2	58264	0.00148192	0.00189161	-3.12747	0.649644	127.646	0.000913082
Q88RP4	Q88RP4_PSEPK	Pp_0085	Uncharacterized protein	Σ3	Glucose	5G_glu	60459.1	53508.1	0.00221586	0.00194115	-2.83023	0.539946	87.6026	0.000913082
Q88RP4	Q88RP4_PSEPK	Pp_0085	Uncharacterized protein	Σ3	Glucose + Acetate	5G_gluAc	230041	65976.5	0.0082712	0.00232131	-2.09391	0.122498	28.065	0.000913082
Q88RP4	Q88RP4_PSEPK	Pp_0085	Uncharacterized protein	Σ4	Acetate	5H_ac	118368	78989.9	0.00392525	0.00262144	-2.46878	0.282039	66.7841	0.000913082
Q88RP4	Q88RP4_PSEPK	Pp_0085	Uncharacterized protein	Σ4	Glucose	5H_glu	105086	128268	0.00380593	0.00462635	-2.77156	0.782236	121.556	0.000913082
Q88RP4	Q88RP4_PSEPK	Pp_0085	Uncharacterized protein	Σ4	Glucose + Acetate	5H_gluAc	168951	69050.9	0.00616006	0.00245155	-2.2383	0.199575	39.7975	0.000913082
Q88RP4	Q88RP4_PSEPK	Pp_0085	Uncharacterized protein	Σ5	Acetate	5P_ac	8299.16	6880.05	0.000280708	0.000228864	-3.69549	0.480082	81.5313	0.000913082
Q88RP4	Q88RP4_PSEPK	Pp_0085	Uncharacterized protein	Σ5	Glucose	5P_glu	24932.1	25179.7	0.000961713	0.000996427	-3.17349	0.442517	103.61	0.000913082
Q88RP4	Q88RP4_PSEPK	Pp_0085	Uncharacterized protein	Σ5	Glucose + Acetate	5P_gluAc	252105	45736.3	0.00901888	0.00147671	-2.04881	0.0722052	16.3735	0.000913082
Q88RP4	Q88RP4_PSEPK	Pp_0085	Uncharacterized protein	PT	Acetate	PreALE_ac	19504.4	17433.5	0.000736315	0.000638462	-3.27777	0.4306	86.7105	0.000913082
Q88RP4	Q88RP4_PSEPK	Pp_0085	Uncharacterized protein	PT	Glucose	PreALE_glu	363166	27143.1	0.0136441	0.00111027	-1.86613	0.0353593	8.13735	0.000913082
Q88RP4	Q88RP4_PSEPK	Pp_0085	Uncharacterized protein	WT	Acetate	WT_ac	167103	32630.3	0.00587966	0.0011554	-2.23676	0.0911114	19.6507	0.000913082
Q88RP4	Q88RP4_PSEPK	Pp_0085	Uncharacterized protein	WT	Glucose	WT_glu	140860	43990.9	0.0050808	0.00162026	-2.3116	0.157401	31.8899	0.000913082
Q88RP4	Q88RP4_PSEPK	Pp_0085	Uncharacterized protein	WT	Glucose + Acetate	WT_gluAc	281560	46657.8	0.0106793	0.00149639	-1.97417	0.0587639	14.012	0.000913082
Q88RP3	Q88RP3_PSEPK	Pp_0086	Uncharacterized protein	Σ1	Acetate	2H_ac	568348	62162.8	0.0190591	0.00183001	-1.72119	0.0407202	9.60177	0.00239405
Q88RP3	Q88RP3_PSEPK	Pp_0086	Uncharacterized protein	Σ1	Glucose	2H_glu	319812	59298	0.0121189	0.00136805	-1.91843	0.0500645	11.2886	0.00239405
Q88RP3	Q88RP3_PSEPK	Pp_0086	Uncharacterized protein	Σ1	Glucose + Acetate	2H_gluAc	326417	270424	0.0116703	0.00960107	-2.23194	0.806479	82.2691	0.00239405
Q88RP3	Q88RP3_PSEPK	Pp_0086	Uncharacterized protein	Σ2	Acetate	4P_ac	566614	104350	0.0189219	0.00336373	-1.72737	0.0740461	17.777	0.00239405
Q88RP3	Q88RP3_PSEPK	Pp_0086	Uncharacterized protein	Σ2	Glucose	4P_glu	174589	65083.7	0.00725115	0.00277751	-2.16585	0.194307	38.3044	0.00239405
Q88RP3	Q88RP3_PSEPK	Pp_0086	Uncharacterized protein	Σ2	Glucose + Acetate	4P_gluAc	650845	53882	0.0233738	0.0022275	-1.63264	0.0426427	9.5299	0.00239405
Q88RP3	Q88RP3_PSEPK	Pp_0086	Uncharacterized protein	Σ3	Acetate	5G_ac	631276	130756	0.0206324	0.00437598	-1.6925	0.0976712	21.2093	0.00239405
Q88RP3	Q88RP3_PSEPK	Pp_0086	Uncharacterized protein	Σ3	Glucose	5G_glu	240241	36908.6	0.00890827	0.00145366	-2.05432	0.074367	16.3181	0.00239405
Q88RP3	Q88RP3_PSEPK	Pp_0086	Uncharacterized protein	Σ3	Glucose + Acetate	5G_gluAc	575250	45764.3	0.0206933	0.00149811	-1.68493	0.031394	7.23958	0.00239405
Q88RP3	Q88RP3_PSEPK	Pp_0086	Uncharacterized protein	Σ4	Acetate	5H_ac	514258	239160	0.0169694	0.00749727	-1.79778	0.187446	44.1811	0.00239405
Q88RP3	Q88RP3_PSEPK	Pp_0086	Uncharacterized protein	Σ4	Glucose	5H_glu	290506	22478.4	0.0107217	0.00110322	-1.97124	0.0440968	10.2896	0.00239405
Q88RP3	Q88RP3_PSEPK	Pp_0086	Uncharacterized protein	Σ4	Glucose + Acetate	5H_gluAc	475986	341509	0.0173029	0.0122681	-1.86831	0.40907	70.9023	0.00239405
Q88RP3	Q88RP3_PSEPK	Pp_0086	Uncharacterized protein	Σ5	Acetate	5P_ac	572595	192967	0.0196002	0.00671439	-1.72346	0.14004	34.2567	0.00239405
Q88RP3	Q88RP3_PSEPK	Pp_0086	Uncharacterized protein	Σ5	Glucose	5P_glu	209302	125266	0.00785373	0.00454276	-2.14899	0.23222	57.8421	0.00239405
Q88RP3	Q88RP3_PSEPK	Pp_0086	Uncharacterized protein	Σ5	Glucose + Acetate	5P_gluAc	721799	165940	0.025825	0.0055491	-1.59423	0.0888486	21.4873	0.00239405
Q88RP3	Q88RP3_PSEPK	Pp_0086	Uncharacterized protein	PT	Acetate	PreALE_ac	594277	192208	0.0227324	0.00666702	-1.65596	0.117569	29.3282	0.00239405
Q88RP3	Q88RP3_PSEPK	Pp_0086	Uncharacterized protein	PT	Glucose	PreALE_glu	448401	103841	0.0167379	0.00338885	-1.78343	0.0923958	20.2466	0.00239405
Q88RP3	Q88RP3_PSEPK	Pp_0086	Uncharacterized protein	WT	Acetate	WT_ac	1.51107e+06	81571.2	0.0531542	0.00269647	-1.27483	0.021889	5.07292	0.00239405
Q88RP3	Q88RP3_PSEPK	Pp_0086	Uncharacterized protein	WT	Glucose	WT_glu	148246	190313	0.00537482	0.00693745	-2.67977	0.85265	129.073	0.00239405
Q88RP3	Q88RP3_PSEPK	Pp_0086	Uncharacterized protein	WT	Glucose + Acetate	WT_gluAc	69364.7	61032.7	0.00261524	0.00227033	-2.90952	0.849408	86.8117	0.00239405
Q88RP1	Q88RP1_PSEPK	Pp_0088	Uncharacterized protein	Σ1	Acetate	2H_ac	337295	117976	0.0113271	0.00398634	-1.96235	0.142961	35.1929	0.000538562
Q88RP1	Q88RP1_PSEPK	Pp_0088	Uncharacterized protein	Σ1	Glucose	2H_glu	299376	38829.1	0.0114073	0.00136445	-1.94483	0.0507959	11.9612	0.000538562
Q88RP1	Q88RP1_PSEPK	Pp_0088	Uncharacterized protein	Σ1	Glucose + Acetate	2H_gluAc	289214	66588.2	0.0106604	0.00184976	-1.97661	0.0756846	17.3517	0.000538562
Q88RP1	Q88RP1_PSEPK	Pp_0088	Uncharacterized protein	Σ2	Acetate	4P_ac	390987	116274	0.0130395	0.00374291	-1.89618	0.120728	28.7044	0.000538562
Q88RP1	Q88RP1_PSEPK	Pp_0088	Uncharacterized protein	Σ2	Glucose	4P_glu	237356	2286.86	0.00982986	0.000272535	-2.00756	0.0119706	2.77252	0.000538562
Q88RP1	Q88RP1_PSEPK	Pp_0088	Uncharacterized protein	Σ2	Glucose + Acetate	4P_gluAc	362914	35269.2	0.0130332	0.00142477	-1.88663	0.0465546	10.9318	0.000538562
Q88RP1	Q88RP1_PSEPK	Pp_0088	Uncharacterized protein	Σ3	Acetate	5G_ac	192196	49031.3	0.00628186	0.00163518	-2.21151	0.111181	26.0302	0.000538562
Q88RP1	Q88RP1_PSEPK	Pp_0088	Uncharacterized protein	Σ3	Glucose	5G_glu	283669	36054.6	0.0104918	0.0011689	-1.98104	0.0501587	11.1411	0.000538562
Q88RP1	Q88RP1_PSEPK	Pp_0088	Uncharacterized protein	Σ3	Glucose + Acetate	5G_gluAc	210381	23449.4	0.00757017	0.00083014	-2.1227	0.0488426	10.9659	0.000538562
Q88RP1	Q88RP1_PSEPK	Pp_0088	Uncharacterized protein	Σ4	Acetate	5H_ac	191720	27209.3	0.00636081	0.000798688	-2.19888	0.0563866	12.5564	0.000538562
Q88RP1	Q88RP1_PSEPK	Pp_0088	Uncharacterized protein	Σ4	Glucose	5H_glu	257064	25448.7	0.00946442	0.000777662	-2.02486	0.035047	8.21669	0.000538562
Q88RP1	Q88RP1_PSEPK	Pp_0088	Uncharacterized protein	Σ4	Glucose + Acetate	5H_gluAc	268933	22599.2	0.00984579	0.000884638	-2.00794	0.0395445	8.98494	0.000538562
Q88RP1	Q88RP1_PSEPK	Pp_0088	Uncharacterized protein	Σ5	Acetate	5P_ac	307597	51296.1	0.0105135	0.00175072	-1.98253	0.0758856	16.6521	0.000538562
Q88RP1	Q88RP1_PSEPK	Pp_0088	Uncharacterized protein	Σ5	Glucose	5P_glu	315394	17072.6	0.011925	0.000523048	-1.92382	0.0189391	4.38614	0.000538562
Q88RP1	Q88RP1_PSEPK	Pp_0088	Uncharacterized protein	Σ5	Glucose + Acetate	5P_gluAc	288342	20953.9	0.0103336	0.000661186	-1.98634	0.0278251	6.39841	0.000538562
Q88RP1	Q88RP1_PSEPK	Pp_0088	Uncharacterized protein	PT	Acetate	PreALE_ac	316143	104278	0.0121404	0.00387282	-1.93707	0.167057	31.9003	0.000538562
Q88RP1	Q88RP1_PSEPK	Pp_0088	Uncharacterized protein	PT	Glucose	PreALE_glu	420050	48687.3	0.0157861	0.00193946	-1.80439	0.0567013	12.2859	0.000538562
Q88RP1	Q88RP1_PSEPK	Pp_0088	Uncharacterized protein	WT	Acetate	WT_ac	252119	24582.9	0.0088709	0.000881866	-2.05348	0.043494	9.94111	0.000538562
Q88RP1	Q88RP1_PSEPK	Pp_0088	Uncharacterized protein	WT	Glucose	WT_glu	389851	51850.4	0.0140227	0.00171497	-1.85529	0.0522714	12.23	0.000538562
Q88RP1	Q88RP1_PSEPK	Pp_0088	Uncharacterized protein	WT	Glucose + Acetate	WT_gluAc	329563	82099.3	0.0125186	0.00309172	-1.91146	0.108942	24.697	0.000538562
Q88RN3	Q88RN3_PSEPK	Prlc	Oligopeptidase A	Σ1	Acetate	2H_ac	2.02458e+06	606181	0.067808	0.0197349	-1.18304	0.141639	29.1041	0.00449364
Q88RN3	Q88RN3_PSEPK	Prlc	Oligopeptidase A	Σ1	Glucose	2H_glu	1.92191e+06	229692	0.0734747	0.0108524	-1.13688	0.0619805	14.7703	0.00449364
Q88RN3	Q88RN3_PSEPK	Prlc	Oligopeptidase A	Σ1	Glucose + Acetate	2H_gluAc	2.91444e+06	270685	0.10809	0.00451884	-0.966464	0.0179783	4.18062	0.00449364
Q88RN3	Q88RN3_PSEPK	Prlc	Oligopeptidase A	Σ2	Acetate	4P_ac	2.38891e+06	172286	0.0798281	0.00552741	-1.09854	0.0302143	6.92414	0.00449364
Q88RN3	Q88RN3_PSEPK	Prlc	Oligopeptidase A	Σ2	Glucose	4P_glu	2.2153e+06	99669.7	0.0917937	0.00607125	-1.03781	0.0284436	6.61402	0.00449364
Q88RN3	Q88RN3_PSEPK	Prlc	Oligopeptidase A	Σ2	Glucose + Acetate	4P_gluAc	3.11901e+06	305458	0.112041	0.0126921	-0.952417	0.0479368	11.328	0.00449364
Q88RN3	Q88RN3_PSEPK	Prlc	Oligopeptidase A	Σ3	Acetate	5G_ac	2553005	293354	0.0833666	0.00942365	-1.08079	0.0478161	11.3039	0.00449364
Q88RN3	Q88RN3_PSEPK	Prlc	Oligopeptidase A	Σ3	Glucose	5G_glu	1.6688e+06	395792	0.0618862	0.0152362	-1.21786	0.113053	24.6197	0.00449364
Q88RN3	Q88RN3_PSEPK	Prlc	Oligopeptidase A	Σ3	Glucose + Acetate	5G_gluAc	3.47111e+06	126198	0.124922	0.00486549	-0.903585	0.0170919	3.89484	0.00449364
Q88RN3	Q88RN3_PSEPK	Prlc	Oligopeptidase A	Σ4	Acetate	5H_ac	2.48973e+06	3738.06	0.082754	0.00192475	-1.08229	0.0101149	2.32587	0.00449364
Q88RN3	Q88RN3_PSEPK	Prlc	Oligopeptidase A	Σ4	Glucose	5H_glu	1.45306e+06	250913	0.0537388	0.0109215	-1.27533	0.0841601	20.3233	0.00449364
Q88RN3	Q88RN3_PSEPK	Prlc	Oligopeptidase A	Σ4	Glucose + Acetate	5H_gluAc	3.40333e+06	344545	0.124628	0.0136785	-0.906132	0.047727	10.9755	0.00449364
Q88RN3	Q88RN3_PSEPK	Prlc	Oligopeptidase A	Σ5	Acetate	5P_ac	1.9322e+06	451267	0.0659505	0.014698	-1.18859	0.102877	22.2864	0.00449364
Q88RN3	Q88RN3_PSEPK	Prlc	Oligopeptidase A	Σ5	Glucose	5P_glu	2.13573e+06	187537	0.0808986	0.00898381	-1.09384	0.0482272	11.105	0.00449364
Q88RN3	Q88RN3_PSEPK	Prlc	Oligopeptidase A	Σ5	Glucose + Acetate	5P_gluAc	2.99228e+06	166839	0.107214	0.00401042	-0.969955	0.0164127	3.74058	0.00449364
Q88RN3	Q88RN3_PSEPK	Prlc	Oligopeptidase A	PT	Acetate	PreALE_ac	2.60983e+06	142592	0.100462	0.00685716	-0.998771	0.0300579	6.82562	0.00449364
Q88RN3	Q88RN3_PSEPK	Prlc	Oligopeptidase A	PT	Glucose	PreALE_glu	2.26271e+06	307119	0.0850728	0.0123396	-1.07369	0.0636769	14.5048	0.00449364
Q88RN3	Q88RN3_PSEPK	Prlc	Oligopeptidase A	WT	Acetate	WT_ac	2.25834e+06	134648	0.0794354	0.00438894	-1.10044	0.0243708	5.52517	0.00449364
Q88RN3	Q88RN3_PSEPK	Prlc	Oligopeptidase A	WT	Glucose	WT_glu	2.42071e+06	87138.1	0.0871518	0.00322946	-1.05992	0.0159718	3.70556	0.00449364
Q88RN3	Q88RN3_PSEPK	Prlc	Oligopeptidase A	WT	Glucose + Acetate	WT_gluAc	2.73389e+06	354261	0.103772	0.0110803	-0.985541	0.045737	10.6776	0.00449364
Q88RM9	Q88RM9_PSEPK	Cynt	Carbonic anhydrase	Σ1	Acetate	2H_ac	5.20824e+06	146304	0.17486	0.00719744	-0.757554	0.0178475	4.11612	0.00422256
Q88RM9	Q88RM9_PSEPK	Cynt	Carbonic anhydrase	Σ1	Glucose	2H_glu	3.97106e+06	989074	0.149782	0.0238567	-0.828114	0.0677365	15.9277	0.00422256
Q88RM9	Q88RM9_PSEPK	Cynt	Carbonic anhydrase	Σ1	Glucose + Acetate	2H_gluAc	3.89567e+06	858913	0.143637	0.0233783	-0.846608	0.07124	16.2759	0.00422256
Q88RM9	Q88RM9_PSEPK	Cynt	Carbonic anhydrase	Σ2	Acetate	4P_ac	5.04109e+06	250038	0.168418	0.00656385	-0.773831	0.0169019	3.89735	0.00422256
Q88RM9	Q88RM9_PSEPK	Cynt	Carbonic anhydrase	Σ2	Glucose	4P_glu	3.20147e+06	291451	0.132391	0.00912068	-0.878847	0.0305235	6.88919	0.00422256
Q88RM9	Q88RM9_PSEPK	Cynt	Carbonic anhydrase	Σ2	Glucose + Acetate	4P_gluAc	4.32954e+06	162008	0.155328	0.00413689	-0.808853	0.0115742	2.66332	0.00422256
Q88RM9	Q88RM9_PSEPK	Cynt	Carbonic anhydrase	Σ3	Acetate	5G_ac	5.10395e+06	367930	0.166721	0.0126679	-0.778847	0.0330463	7.59827	0.00422256
Q88RM9	Q88RM9_PSEPK	Cynt	Carbonic anhydrase	Σ3	Glucose	5G_glu	4.54972e+06	371808	0.168383	0.0112326	-0.774332	0.0284703	6.67088	0.00422256
Q88RM9	Q88RM9_PSEPK	Cynt	Carbonic anhydrase	Σ3	Glucose + Acetate	5G_gluAc	4.60837e+06	262716	0.165776	0.00768314	-0.780794	0.0204024	4.63464	0.00422256
Q88RM9	Q88RM9_PSEPK	Cynt	Carbonic anhydrase	Σ4	Acetate	5H_ac	4.92833e+06	406835	0.163603	0.00994219	-0.786757	0.0268694	6.07704	0.00422256
Q88RM9	Q88RM9_PSEPK	Cynt	Carbonic anhydrase	Σ4	Glucose	5H_glu	4.63758e+06	289639	0.170754	0.00612543	-0.767818	0.0157147	3.58728	0.00422256
Q88RM9	Q88RM9_PSEPK	Cynt	Carbonic anhydrase	Σ4	Glucose + Acetate	5H_gluAc	4.5351e+06	272640	0.165898	0.00771203	-0.780477	0.0204343	4.64866	0.00422256
Q88RM9	Q88RM9_PSEPK	Cynt	Carbonic anhydrase	Σ5	Acetate	5P_ac	4.73194e+06	421220	0.161619	0.0117106	-0.792261	0.0312832	7.24578	0.00422256
Q88RM9	Q88RM9_PSEPK	Cynt	Carbonic anhydrase	Σ5	Glucose	5P_glu	3.63793e+06	535997	0.137298	0.0172161	-0.864615	0.0545164	12.5392	0.00422256
Q88RM9	Q88RM9_PSEPK	Cynt	Carbonic anhydrase	Σ5	Glucose + Acetate	5P_gluAc	4.23313e+06	174076	0.151774	0.00663196	-0.819079	0.0190421	4.36961	0.00422256
Q88RM9	Q88RM9_PSEPK	Cynt	Carbonic anhydrase	PT	Acetate	PreALE_ac	4.59765e+06	238089	0.176832	0.00827281	-0.752808	0.0207891	4.67836	0.00422256
Q88RM9	Q88RM9_PSEPK	Cynt	Carbonic anhydrase	PT	Glucose	PreALE_glu	3.75242e+06	506139	0.1404	0.013797	-0.854291	0.0444355	9.82686	0.00422256
Q88RM9	Q88RM9_PSEPK	Cynt	Carbonic anhydrase	WT	Acetate	WT_ac	5.70054e+06	519186	0.200485	0.0172213	-0.69899	0.0373956	8.58981	0.00422256
Q88RM9	Q88RM9_PSEPK	Cynt	Carbonic anhydrase	WT	Glucose	WT_glu	4.38669e+06	165969	0.157975	0.00762882	-0.801746	0.020801	4.82914	0.00422256
Q88RM9	Q88RM9_PSEPK	Cynt	Carbonic anhydrase	WT	Glucose + Acetate	WT_gluAc	2.97545e+06	274765	0.113316	0.0129495	-0.947697	0.0515038	11.4278	0.00422256
Q88RM6	Q88RM6_PSEPK	Pp_0103	Cytochrome c oxidase subunit 2	Σ1	Acetate	2H_ac	138178	37950.1	0.00464777	0.00131773	-2.34621	0.136986	28.3519	0.00142528
Q88RM6	Q88RM6_PSEPK	Pp_0103	Cytochrome c oxidase subunit 2	Σ1	Glucose	2H_glu	234426	249664	0.0089589	0.00996824	-2.46658	0.946462	111.266	0.00142528
Q88RM6	Q88RM6_PSEPK	Pp_0103	Cytochrome c oxidase subunit 2	Σ1	Glucose + Acetate	2H_gluAc	255527	126680	0.00973437	0.00555306	-2.05768	0.242625	57.046	0.00142528
Q88RM6	Q88RM6_PSEPK	Pp_0103	Cytochrome c oxidase subunit 2	Σ2	Acetate	4P_ac	311638	186796	0.0104713	0.00642606	-2.03127	0.252961	61.3682	0.00142528
Q88RM6	Q88RM6_PSEPK	Pp_0103	Cytochrome c oxidase subunit 2	Σ2	Glucose	4P_glu	334626	69293.2	0.0138883	0.00311268	-1.86504	0.101473	22.4122	0.00142528
Q88RM6	Q88RM6_PSEPK	Pp_0103	Cytochrome c oxidase subunit 2	Σ2	Glucose + Acetate	4P_gluAc	242868	61825.3	0.00872874	0.00231416	-2.06942	0.116769	26.512	0.00142528
Q88RM6	Q88RM6_PSEPK	Pp_0103	Cytochrome c oxidase subunit 2	Σ3	Acetate	5G_ac	464795	209465	0.0151542	0.00677683	-1.85811	0.239623	44.7192	0.00142528
Q88RM6	Q88RM6_PSEPK	Pp_0103	Cytochrome c oxidase subunit 2	Σ3	Glucose	5G_glu	540840	83802.9	0.0200323	0.00311082	-1.70202	0.0710731	15.529	0.00142528
Q88RM6	Q88RM6_PSEPK	Pp_0103	Cytochrome c oxidase subunit 2	Σ3	Glucose + Acetate	5G_gluAc	533289	239535	0.0192064	0.0086601	-1.75598	0.242258	45.0897	0.00142528
Q88RM6	Q88RM6_PSEPK	Pp_0103	Cytochrome c oxidase subunit 2	Σ4	Acetate	5H_ac	523044	137123	0.0173195	0.00413381	-1.76916	0.0982503	23.868	0.00142528
Q88RM6	Q88RM6_PSEPK	Pp_0103	Cytochrome c oxidase subunit 2	Σ4	Glucose	5H_glu	497268	53061.4	0.0182934	0.00146149	-1.73866	0.0354418	7.98913	0.00142528
Q88RM6	Q88RM6_PSEPK	Pp_0103	Cytochrome c oxidase subunit 2	Σ4	Glucose + Acetate	5H_gluAc	530920	92161.2	0.0194011	0.00312165	-1.71617	0.0733283	16.09	0.00142528
Q88RM6	Q88RM6_PSEPK	Pp_0103	Cytochrome c oxidase subunit 2	Σ5	Acetate	5P_ac	405900	171611	0.0138257	0.00574658	-1.89124	0.215769	41.5646	0.00142528
Q88RM6	Q88RM6_PSEPK	Pp_0103	Cytochrome c oxidase subunit 2	Σ5	Glucose	5P_glu	175269	52499.2	0.00659155	0.00182029	-2.19369	0.132789	27.6155	0.00142528
Q88RM6	Q88RM6_PSEPK	Pp_0103	Cytochrome c oxidase subunit 2	Σ5	Glucose + Acetate	5P_gluAc	202830	77321.2	0.0072623	0.00273127	-2.15761	0.151906	37.6088	0.00142528
Q88RM6	Q88RM6_PSEPK	Pp_0103	Cytochrome c oxidase subunit 2	PT	Acetate	PreALE_ac	633966	90657.8	0.024348	0.00301982	-1.61608	0.0545621	12.4027	0.00142528
Q88RM6	Q88RM6_PSEPK	Pp_0103	Cytochrome c oxidase subunit 2	PT	Glucose	PreALE_glu	371651	245058	0.0140752	0.00935566	-1.93882	0.329295	66.4691	0.00142528
Q88RM6	Q88RM6_PSEPK	Pp_0103	Cytochrome c oxidase subunit 2	WT	Acetate	WT_ac	613228	53153	0.0215722	0.00184225	-1.66719	0.0377746	8.53994	0.00142528
Q88RM6	Q88RM6_PSEPK	Pp_0103	Cytochrome c oxidase subunit 2	WT	Glucose	WT_glu	211363	191879	0.00758044	0.00681957	-2.30868	0.561938	89.9627	0.00142528
Q88RM6	Q88RM6_PSEPK	Pp_0103	Cytochrome c oxidase subunit 2	WT	Glucose + Acetate	WT_gluAc	7049.28	3950.8	0.000267025	0.000147575	-3.63968	0.321846	55.2664	0.00142528
Q88RL8	Q88RL8_PSEPK	Pp_0111	Sco1/SenC family protein	Σ1	Acetate	2H_ac	879533	15019.1	0.0295238	0.000756561	-1.52992	0.0110493	2.56254	0.00142904
Q88RL8	Q88RL8_PSEPK	Pp_0111	Sco1/SenC family protein	Σ1	Glucose	2H_glu	813762	270707	0.03055	0.00732094	-1.52279	0.0990889	23.9638	0.00142904
Q88RL8	Q88RL8_PSEPK	Pp_0111	Sco1/SenC family protein	Σ1	Glucose + Acetate	2H_gluAc	842653	217510	0.0317393	0.0104899	-1.51376	0.140315	33.0501	0.00142904
Q88RL8	Q88RL8_PSEPK	Pp_0111	Sco1/SenC family protein	Σ2	Acetate	4P_ac	949598	97223.5	0.0317478	0.00340431	-1.50002	0.0480389	10.723	0.00142904
Q88RL8	Q88RL8_PSEPK	Pp_0111	Sco1/SenC family protein	Σ2	Glucose	4P_glu	890364	236344	0.0369288	0.0100219	-1.44476	0.129538	27.1385	0.00142904
Q88RL8	Q88RL8_PSEPK	Pp_0111	Sco1/SenC family protein	Σ2	Glucose + Acetate	4P_gluAc	853612	440937	0.0306444	0.0158586	-1.56963	0.293444	51.7506	0.00142904
Q88RL8	Q88RL8_PSEPK	Pp_0111	Sco1/SenC family protein	Σ3	Acetate	5G_ac	785748	389494	0.0256625	0.0127017	-1.63961	0.271663	49.4951	0.00142904
Q88RL8	Q88RL8_PSEPK	Pp_0111	Sco1/SenC family protein	Σ3	Glucose	5G_glu	809517	55149.4	0.0300088	0.00259492	-1.52381	0.0368645	8.64719	0.00142904
Q88RL8	Q88RL8_PSEPK	Pp_0111	Sco1/SenC family protein	Σ3	Glucose + Acetate	5G_gluAc	634702	101808	0.0228299	0.00353786	-1.64497	0.067196	15.4966	0.00142904
Q88RL8	Q88RL8_PSEPK	Pp_0111	Sco1/SenC family protein	Σ4	Acetate	5H_ac	752523	222881	0.025087	0.00769699	-1.61589	0.145468	30.6812	0.00142904
Q88RL8	Q88RL8_PSEPK	Pp_0111	Sco1/SenC family protein	Σ4	Glucose	5H_glu	835941	290166	0.0306987	0.0102115	-1.52781	0.136733	33.2635	0.00142904
Q88RL8	Q88RL8_PSEPK	Pp_0111	Sco1/SenC family protein	Σ4	Glucose + Acetate	5H_gluAc	719077	232630	0.0263587	0.00875327	-1.59642	0.153421	33.2083	0.00142904
Q88RL8	Q88RL8_PSEPK	Pp_0111	Sco1/SenC family protein	Σ5	Acetate	5P_ac	510161	273150	0.0175314	0.00967096	-1.79586	0.219743	55.1635	0.00142904
Q88RL8	Q88RL8_PSEPK	Pp_0111	Sco1/SenC family protein	Σ5	Glucose	5P_glu	1.14995e+06	58604.7	0.0435322	0.00314629	-1.36196	0.0318173	7.22749	0.00142904
Q88RL8	Q88RL8_PSEPK	Pp_0111	Sco1/SenC family protein	Σ5	Glucose + Acetate	5P_gluAc	651031	97990.6	0.0233389	0.00347937	-1.63504	0.0632176	14.908	0.00142904
Q88RL8	Q88RL8_PSEPK	Pp_0111	Sco1/SenC family protein	PT	Acetate	PreALE_ac	981585	392792	0.0379062	0.0156019	-1.45077	0.186862	41.1592	0.00142904
Q88RL8	Q88RL8_PSEPK	Pp_0111	Sco1/SenC family protein	PT	Glucose	PreALE_glu	1.07925e+06	204402	0.0406711	0.00857538	-1.39903	0.101606	21.0847	0.00142904
Q88RL8	Q88RL8_PSEPK	Pp_0111	Sco1/SenC family protein	WT	Acetate	WT_ac	690907	138615	0.0243025	0.0048499	-1.61979	0.0829265	19.9564	0.00142904
Q88RL8	Q88RL8_PSEPK	Pp_0111	Sco1/SenC family protein	WT	Glucose	WT_glu	713146	111291	0.0256817	0.00408878	-1.59424	0.0718371	15.921	0.00142904
Q88RL8	Q88RL8_PSEPK	Pp_0111	Sco1/SenC family protein	WT	Glucose + Acetate	WT_gluAc	837292	158257	0.031746	0.0052229	-1.50223	0.071466	16.4522	0.00142904
Q88RL7	Q88RL7_PSEPK	Pp_0112	ABC transporter, periplasmic binding protein, putative	Σ1	Acetate	2H_ac	50344.9	36296.3	0.00170029	0.00123277	-2.92515	0.529258	72.5036	0.00209873
Q88RL7	Q88RL7_PSEPK	Pp_0112	ABC transporter, periplasmic binding protein, putative	Σ1	Glucose	2H_glu	746723	85237.4	0.0284318	0.00250128	-1.5473	0.0377359	8.79747	0.00209873
Q88RL7	Q88RL7_PSEPK	Pp_0112	ABC transporter, periplasmic binding protein, putative	Σ1	Glucose + Acetate	2H_gluAc	364017	216933	0.0139436	0.0093834	-1.91662	0.274434	67.2953	0.00209873
Q88RL7	Q88RL7_PSEPK	Pp_0112	ABC transporter, periplasmic binding protein, putative	Σ2	Acetate	4P_ac	35662.6	50900.1	0.00118632	0.0016898	-3.28882	0.683706	142.441	0.00209873
Q88RL7	Q88RL7_PSEPK	Pp_0112	ABC transporter, periplasmic binding protein, putative	Σ2	Glucose	4P_glu	619841	138611	0.0256966	0.00587956	-1.59846	0.106622	22.8806	0.00209873
Q88RL7	Q88RL7_PSEPK	Pp_0112	ABC transporter, periplasmic binding protein, putative	Σ2	Glucose + Acetate	4P_gluAc	293963	88760.6	0.0105476	0.00317673	-1.98896	0.122825	30.1179	0.00209873
Q88RL7	Q88RL7_PSEPK	Pp_0112	ABC transporter, periplasmic binding protein, putative	Σ3	Acetate	5G_ac	270038	91960.9	0.00882358	0.00302488	-2.07452	0.168715	34.2818	0.00209873
Q88RL7	Q88RL7_PSEPK	Pp_0112	ABC transporter, periplasmic binding protein, putative	Σ3	Glucose	5G_glu	613853	49299.2	0.0227462	0.002042	-1.64427	0.0392444	8.97732	0.00209873
Q88RL7	Q88RL7_PSEPK	Pp_0112	ABC transporter, periplasmic binding protein, putative	Σ3	Glucose + Acetate	5G_gluAc	226704	202083	0.00814739	0.00724207	-2.19532	0.358056	88.8882	0.00209873
Q88RL7	Q88RL7_PSEPK	Pp_0112	ABC transporter, periplasmic binding protein, putative	Σ4	Acetate	5H_ac	226366	105374	0.00749338	0.0033637	-2.15791	0.211849	44.889	0.00209873
Q88RL7	Q88RL7_PSEPK	Pp_0112	ABC transporter, periplasmic binding protein, putative	Σ4	Glucose	5H_glu	640790	220936	0.0234797	0.0076512	-1.64677	0.155537	32.5865	0.00209873
Q88RL7	Q88RL7_PSEPK	Pp_0112	ABC transporter, periplasmic binding protein, putative	Σ4	Glucose + Acetate	5H_gluAc	389903	155513	0.0142727	0.00569395	-1.87485	0.206758	39.8941	0.00209873
Q88RL7	Q88RL7_PSEPK	Pp_0112	ABC transporter, periplasmic binding protein, putative	Σ5	Acetate	5P_ac	112346	183516	0.0038553	0.00630554	-3.23807	1.20728	163.555	0.00209873
Q88RL7	Q88RL7_PSEPK	Pp_0112	ABC transporter, periplasmic binding protein, putative	Σ5	Glucose	5P_glu	680278	110566	0.0256547	0.00349402	-1.59369	0.061877	13.6194	0.00209873
Q88RL7	Q88RL7_PSEPK	Pp_0112	ABC transporter, periplasmic binding protein, putative	Σ5	Glucose + Acetate	5P_gluAc	253065	41392.1	0.00907479	0.00149089	-2.04603	0.0707392	16.429	0.00209873
Q88RL7	Q88RL7_PSEPK	Pp_0112	ABC transporter, periplasmic binding protein, putative	PT	Acetate	PreALE_ac	255159	145490	0.00985196	0.00580526	-2.06539	0.266785	58.925	0.00209873
Q88RL7	Q88RL7_PSEPK	Pp_0112	ABC transporter, periplasmic binding protein, putative	PT	Glucose	PreALE_glu	673097	126760	0.0251981	0.00418456	-1.60294	0.0698765	16.6067	0.00209873
Q88RL7	Q88RL7_PSEPK	Pp_0112	ABC transporter, periplasmic binding protein, putative	WT	Acetate	WT_ac	34893.5	33864.5	0.00122402	0.00118335	-3.04356	0.40211	96.6766	0.00209873
Q88RL7	Q88RL7_PSEPK	Pp_0112	ABC transporter, periplasmic binding protein, putative	WT	Glucose	WT_glu	630559	162801	0.0227142	0.00595842	-1.65459	0.121667	26.2321	0.00209873
Q88RL7	Q88RL7_PSEPK	Pp_0112	ABC transporter, periplasmic binding protein, putative	WT	Glucose + Acetate	WT_gluAc	114900	92132.3	0.00433299	0.00347443	-2.62383	0.736133	80.1856	0.00209873
Q88RL5	METN1_PSEPK	Metn1	Methionine import ATP-binding protein MetN 1	Σ1	Acetate	2H_ac	320659	132113	0.0107997	0.00453777	-1.99977	0.220725	42.0175	0.00127134
Q88RL5	METN1_PSEPK	Metn1	Methionine import ATP-binding protein MetN 1	Σ1	Glucose	2H_glu	495264	144672	0.0186713	0.00423828	-1.73709	0.106334	22.6995	0.00127134
Q88RL5	METN1_PSEPK	Metn1	Methionine import ATP-binding protein MetN 1	Σ1	Glucose + Acetate	2H_gluAc	485848	57469.3	0.0181888	0.0034738	-1.74526	0.0803042	19.0985	0.00127134
Q88RL5	METN1_PSEPK	Metn1	Methionine import ATP-binding protein MetN 1	Σ2	Acetate	4P_ac	260899	97001.7	0.00869099	0.00314574	-2.08335	0.177831	36.1954	0.00127134
Q88RL5	METN1_PSEPK	Metn1	Methionine import ATP-binding protein MetN 1	Σ2	Glucose	4P_glu	580001	41985.9	0.0240013	0.00143117	-1.62027	0.0254801	5.96286	0.00127134
Q88RL5	METN1_PSEPK	Metn1	Methionine import ATP-binding protein MetN 1	Σ2	Glucose + Acetate	4P_gluAc	328187	94425	0.0117533	0.00323282	-1.94035	0.115711	27.5056	0.00127134
Q88RL5	METN1_PSEPK	Metn1	Methionine import ATP-binding protein MetN 1	Σ3	Acetate	5G_ac	257054	61312.7	0.00839381	0.00198868	-2.08483	0.109023	23.6923	0.00127134
Q88RL5	METN1_PSEPK	Metn1	Methionine import ATP-binding protein MetN 1	Σ3	Glucose	5G_glu	628720	37289.2	0.0233002	0.0017322	-1.63342	0.0317628	7.43427	0.00127134
Q88RL5	METN1_PSEPK	Metn1	Methionine import ATP-binding protein MetN 1	Σ3	Glucose + Acetate	5G_gluAc	453291	109731	0.0163376	0.00409118	-1.79697	0.118143	25.0415	0.00127134
Q88RL5	METN1_PSEPK	Metn1	Methionine import ATP-binding protein MetN 1	Σ4	Acetate	5H_ac	289004	237934	0.00950026	0.00781836	-2.33627	0.835016	82.2963	0.00127134
Q88RL5	METN1_PSEPK	Metn1	Methionine import ATP-binding protein MetN 1	Σ4	Glucose	5H_glu	555418	69086.9	0.0205225	0.00317054	-1.69106	0.0646017	15.4491	0.00127134
Q88RL5	METN1_PSEPK	Metn1	Methionine import ATP-binding protein MetN 1	Σ4	Glucose + Acetate	5H_gluAc	408749	262577	0.0150174	0.0096651	-1.91923	0.393803	64.3592	0.00127134
Q88RL5	METN1_PSEPK	Metn1	Methionine import ATP-binding protein MetN 1	Σ5	Acetate	5P_ac	294796	11697.3	0.0100757	0.000336087	-1.99689	0.0144042	3.33563	0.00127134
Q88RL5	METN1_PSEPK	Metn1	Methionine import ATP-binding protein MetN 1	Σ5	Glucose	5P_glu	577683	9524.8	0.0218617	0.000977043	-1.6606	0.0192831	4.46919	0.00127134
Q88RL5	METN1_PSEPK	Metn1	Methionine import ATP-binding protein MetN 1	Σ5	Glucose + Acetate	5P_gluAc	435564	106468	0.0156478	0.00403958	-1.81554	0.115121	25.8157	0.00127134
Q88RL5	METN1_PSEPK	Metn1	Methionine import ATP-binding protein MetN 1	PT	Acetate	PreALE_ac	311172	221883	0.0120866	0.00884356	-2.04636	0.434376	73.1685	0.00127134
Q88RL5	METN1_PSEPK	Metn1	Methionine import ATP-binding protein MetN 1	PT	Glucose	PreALE_glu	545115	136118	0.0204837	0.00507747	-1.69936	0.11393	24.7879	0.00127134
Q88RL5	METN1_PSEPK	Metn1	Methionine import ATP-binding protein MetN 1	WT	Acetate	WT_ac	96685.8	116929	0.00339024	0.00408902	-2.69268	0.526837	120.612	0.00127134
Q88RL5	METN1_PSEPK	Metn1	Methionine import ATP-binding protein MetN 1	WT	Glucose	WT_glu	546626	31946.4	0.0196866	0.00132843	-1.70647	0.0287839	6.74789	0.00127134
Q88RL5	METN1_PSEPK	Metn1	Methionine import ATP-binding protein MetN 1	WT	Glucose + Acetate	WT_gluAc	404329	162841	0.0153197	0.00606777	-1.84279	0.20075	39.6076	0.00127134
Q88RL3	Q88RL3_PSEPK	Pp_0116	Lipoprotein, putative	Σ1	Acetate	2H_ac	558335	21657.1	0.018745	0.000903315	-1.72746	0.0211599	4.81896	0.000946778
Q88RL3	Q88RL3_PSEPK	Pp_0116	Lipoprotein, putative	Σ1	Glucose	2H_glu	371552	127477	0.0139469	0.00361243	-1.8655	0.114765	25.9012	0.000946778
Q88RL3	Q88RL3_PSEPK	Pp_0116	Lipoprotein, putative	Σ1	Glucose + Acetate	2H_gluAc	545684	79447.3	0.0201846	0.00170454	-1.69601	0.0366227	8.44475	0.000946778
Q88RL3	Q88RL3_PSEPK	Pp_0116	Lipoprotein, putative	Σ2	Acetate	4P_ac	580146	38306.2	0.0193781	0.00102903	-1.71311	0.0233952	5.31027	0.000946778
Q88RL3	Q88RL3_PSEPK	Pp_0116	Lipoprotein, putative	Σ2	Glucose	4P_glu	380550	157921	0.0158256	0.00674322	-1.83473	0.223703	42.6096	0.000946778
Q88RL3	Q88RL3_PSEPK	Pp_0116	Lipoprotein, putative	Σ2	Glucose + Acetate	4P_gluAc	571870	87634.8	0.0205521	0.00341209	-1.69143	0.0760286	16.6022	0.000946778
Q88RL3	Q88RL3_PSEPK	Pp_0116	Lipoprotein, putative	Σ3	Acetate	5G_ac	587228	12290.6	0.0191791	0.000451707	-1.71725	0.0102766	2.3552	0.000946778
Q88RL3	Q88RL3_PSEPK	Pp_0116	Lipoprotein, putative	Σ3	Glucose	5G_glu	496838	90496.9	0.01837	0.00312174	-1.7403	0.0768296	16.9937	0.000946778
Q88RL3	Q88RL3_PSEPK	Pp_0116	Lipoprotein, putative	Σ3	Glucose + Acetate	5G_gluAc	779723	62767.4	0.0280643	0.00233235	-1.55285	0.0363009	8.31075	0.000946778
Q88RL3	Q88RL3_PSEPK	Pp_0116	Lipoprotein, putative	Σ4	Acetate	5H_ac	593910	73483.3	0.0197523	0.00264708	-1.70702	0.0588433	13.4014	0.000946778
Q88RL3	Q88RL3_PSEPK	Pp_0116	Lipoprotein, putative	Σ4	Glucose	5H_glu	549924	27101.4	0.0202869	0.00150495	-1.69358	0.0322893	7.41837	0.000946778
Q88RL3	Q88RL3_PSEPK	Pp_0116	Lipoprotein, putative	Σ4	Glucose + Acetate	5H_gluAc	708608	7139.56	0.0259383	0.000614654	-1.58614	0.0102386	2.36968	0.000946778
Q88RL3	Q88RL3_PSEPK	Pp_0116	Lipoprotein, putative	Σ5	Acetate	5P_ac	534064	110778	0.0182144	0.00348345	-1.74529	0.0878188	19.1247	0.000946778
Q88RL3	Q88RL3_PSEPK	Pp_0116	Lipoprotein, putative	Σ5	Glucose	5P_glu	327021	52106.2	0.0123397	0.00169792	-1.91145	0.0598977	13.7598	0.000946778
Q88RL3	Q88RL3_PSEPK	Pp_0116	Lipoprotein, putative	Σ5	Glucose + Acetate	5P_gluAc	532550	82801	0.0190999	0.00301085	-1.72258	0.0686639	15.7638	0.000946778
Q88RL3	Q88RL3_PSEPK	Pp_0116	Lipoprotein, putative	PT	Acetate	PreALE_ac	654186	173608	0.0252246	0.00700301	-1.6132	0.137887	27.7626	0.000946778
Q88RL3	Q88RL3_PSEPK	Pp_0116	Lipoprotein, putative	PT	Glucose	PreALE_glu	427833	77424.8	0.016009	0.00245864	-1.79922	0.0633506	15.3579	0.000946778
Q88RL3	Q88RL3_PSEPK	Pp_0116	Lipoprotein, putative	WT	Acetate	WT_ac	610186	75178.2	0.0214752	0.00275594	-1.67035	0.05395	12.8331	0.000946778
Q88RL3	Q88RL3_PSEPK	Pp_0116	Lipoprotein, putative	WT	Glucose	WT_glu	334729	84153.3	0.0120396	0.00294571	-1.92832	0.108652	24.4668	0.000946778
Q88RL3	Q88RL3_PSEPK	Pp_0116	Lipoprotein, putative	WT	Glucose + Acetate	WT_gluAc	379825	129491	0.0144353	0.00495567	-1.8574	0.147492	34.3301	0.000946778
Q88RK8	Q88RK8_PSEPK	Thrb	Homoserine kinase	Σ1	Acetate	2H_ac	549255	111073	0.0184055	0.0034764	-1.73992	0.0784238	18.8879	0.00198007
Q88RK8	Q88RK8_PSEPK	Thrb	Homoserine kinase	Σ1	Glucose	2H_glu	786285	158153	0.0303627	0.00805412	-1.52912	0.125663	26.5264	0.00198007
Q88RK8	Q88RK8_PSEPK	Thrb	Homoserine kinase	Σ1	Glucose + Acetate	2H_gluAc	727309	130685	0.0269079	0.00359834	-1.5726	0.0561522	13.3728	0.00198007
Q88RK8	Q88RK8_PSEPK	Thrb	Homoserine kinase	Σ2	Acetate	4P_ac	422396	82854	0.0140925	0.00260041	-1.85638	0.0853557	18.4525	0.00198007
Q88RK8	Q88RK8_PSEPK	Thrb	Homoserine kinase	Σ2	Glucose	4P_glu	843608	23661.6	0.0349414	0.00148386	-1.45692	0.0186053	4.24671	0.00198007
Q88RK8	Q88RK8_PSEPK	Thrb	Homoserine kinase	Σ2	Glucose + Acetate	4P_gluAc	910067	23595.8	0.0326655	0.00123162	-1.48611	0.0162158	3.7704	0.00198007
Q88RK8	Q88RK8_PSEPK	Thrb	Homoserine kinase	Σ3	Acetate	5G_ac	623081	225917	0.0203564	0.00740669	-1.7149	0.18397	36.3851	0.00198007
Q88RK8	Q88RK8_PSEPK	Thrb	Homoserine kinase	Σ3	Glucose	5G_glu	782322	95550.4	0.0289343	0.00303213	-1.54023	0.0466133	10.4794	0.00198007
Q88RK8	Q88RK8_PSEPK	Thrb	Homoserine kinase	Σ3	Glucose + Acetate	5G_gluAc	944101	46773.3	0.0339771	0.00173841	-1.46919	0.0222171	5.11643	0.00198007
Q88RK8	Q88RK8_PSEPK	Thrb	Homoserine kinase	Σ4	Acetate	5H_ac	321349	186621	0.0106254	0.00598426	-2.02772	0.276577	56.3205	0.00198007
Q88RK8	Q88RK8_PSEPK	Thrb	Homoserine kinase	Σ4	Glucose	5H_glu	760740	181130	0.0280522	0.00669453	-1.56119	0.111982	23.8646	0.00198007
Q88RK8	Q88RK8_PSEPK	Thrb	Homoserine kinase	Σ4	Glucose + Acetate	5H_gluAc	892534	183480	0.0327271	0.00712256	-1.49256	0.100667	21.7635	0.00198007
Q88RK8	Q88RK8_PSEPK	Thrb	Homoserine kinase	Σ5	Acetate	5P_ac	447083	146462	0.0153347	0.00518672	-1.83312	0.161351	33.8234	0.00198007
Q88RK8	Q88RK8_PSEPK	Thrb	Homoserine kinase	Σ5	Glucose	5P_glu	738366	145303	0.028043	0.00641661	-1.55926	0.0943118	22.8813	0.00198007
Q88RK8	Q88RK8_PSEPK	Thrb	Homoserine kinase	Σ5	Glucose + Acetate	5P_gluAc	735978	304792	0.0262968	0.0106828	-1.60552	0.184892	40.6241	0.00198007
Q88RK8	Q88RK8_PSEPK	Thrb	Homoserine kinase	PT	Acetate	PreALE_ac	282093	198343	0.0108679	0.00780832	-2.06131	0.351109	71.8476	0.00198007
Q88RK8	Q88RK8_PSEPK	Thrb	Homoserine kinase	PT	Glucose	PreALE_glu	816570	32730.1	0.030671	0.00142658	-1.51363	0.0203396	4.65124	0.00198007
Q88RK8	Q88RK8_PSEPK	Thrb	Homoserine kinase	WT	Acetate	WT_ac	132418	138642	0.00467541	0.00491138	-2.53254	0.545762	105.047	0.00198007
Q88RK8	Q88RK8_PSEPK	Thrb	Homoserine kinase	WT	Glucose	WT_glu	763389	61265.2	0.0274726	0.00198326	-1.56184	0.0310194	7.21905	0.00198007
Q88RK8	Q88RK8_PSEPK	Thrb	Homoserine kinase	WT	Glucose + Acetate	WT_gluAc	710448	76430.9	0.0270258	0.00309895	-1.57005	0.0484013	11.4666	0.00198007
Q88RK6	Q88RK6_PSEPK	Pola	DNA polymerase I	Σ1	Acetate	2H_ac	768612	53525.7	0.0258107	0.00207487	-1.58911	0.0341731	8.03882	0.000852787
Q88RK6	Q88RK6_PSEPK	Pola	DNA polymerase I	Σ1	Glucose	2H_glu	746857	164938	0.0283041	0.00502632	-1.55304	0.0811731	17.7582	0.000852787
Q88RK6	Q88RK6_PSEPK	Pola	DNA polymerase I	Σ1	Glucose + Acetate	2H_gluAc	1.09372e+06	60900.1	0.0408209	0.00508598	-1.3913	0.0529303	12.4593	0.000852787
Q88RK6	Q88RK6_PSEPK	Pola	DNA polymerase I	Σ2	Acetate	4P_ac	926113	47701.7	0.0309381	0.00119032	-1.50972	0.0168722	3.84743	0.000852787
Q88RK6	Q88RK6_PSEPK	Pola	DNA polymerase I	Σ2	Glucose	4P_glu	717206	233819	0.0295898	0.00913947	-1.54171	0.126829	30.8872	0.000852787
Q88RK6	Q88RK6_PSEPK	Pola	DNA polymerase I	Σ2	Glucose + Acetate	4P_gluAc	948036	185778	0.0339532	0.00614216	-1.47399	0.0801581	18.0901	0.000852787
Q88RK6	Q88RK6_PSEPK	Pola	DNA polymerase I	Σ3	Acetate	5G_ac	765162	240870	0.0250169	0.00798392	-1.61898	0.155324	31.9141	0.000852787
Q88RK6	Q88RK6_PSEPK	Pola	DNA polymerase I	Σ3	Glucose	5G_glu	934847	25848.9	0.0346375	0.00155663	-1.46075	0.0196099	4.49406	0.000852787
Q88RK6	Q88RK6_PSEPK	Pola	DNA polymerase I	Σ3	Glucose + Acetate	5G_gluAc	865562	178620	0.03119	0.00676266	-1.51252	0.0913012	21.6822	0.000852787
Q88RK6	Q88RK6_PSEPK	Pola	DNA polymerase I	Σ4	Acetate	5H_ac	910031	136915	0.0303124	0.00515367	-1.52289	0.0781127	17.0018	0.000852787
Q88RK6	Q88RK6_PSEPK	Pola	DNA polymerase I	Σ4	Glucose	5H_glu	892398	133099	0.0328198	0.00421856	-1.48625	0.0556712	12.8537	0.000852787
Q88RK6	Q88RK6_PSEPK	Pola	DNA polymerase I	Σ4	Glucose + Acetate	5H_gluAc	731103	96972.3	0.0267299	0.00319911	-1.575	0.0504383	11.9683	0.000852787
Q88RK6	Q88RK6_PSEPK	Pola	DNA polymerase I	Σ5	Acetate	5P_ac	804709	103953	0.0274655	0.0029969	-1.56291	0.0468679	10.9115	0.000852787
Q88RK6	Q88RK6_PSEPK	Pola	DNA polymerase I	Σ5	Glucose	5P_glu	701783	204646	0.0264116	0.00714908	-1.58982	0.125754	27.068	0.000852787
Q88RK6	Q88RK6_PSEPK	Pola	DNA polymerase I	Σ5	Glucose + Acetate	5P_gluAc	813622	146210	0.0291186	0.00485463	-1.54002	0.0745943	16.6719	0.000852787
Q88RK6	Q88RK6_PSEPK	Pola	DNA polymerase I	PT	Acetate	PreALE_ac	871353	99732.2	0.0335335	0.00406374	-1.47694	0.0530766	12.1185	0.000852787
Q88RK6	Q88RK6_PSEPK	Pola	DNA polymerase I	PT	Glucose	PreALE_glu	934460	277382	0.034809	0.00933504	-1.47106	0.124413	26.8179	0.000852787
Q88RK6	Q88RK6_PSEPK	Pola	DNA polymerase I	WT	Acetate	WT_ac	894349	122626	0.0314672	0.00435695	-1.50508	0.0627098	13.846	0.000852787
Q88RK6	Q88RK6_PSEPK	Pola	DNA polymerase I	WT	Glucose	WT_glu	929065	131701	0.0334278	0.00455345	-1.47864	0.0602426	13.6217	0.000852787
Q88RK6	Q88RK6_PSEPK	Pola	DNA polymerase I	WT	Glucose + Acetate	WT_gluAc	823089	185467	0.0312615	0.00684936	-1.51272	0.10294	21.9099	0.000852787
Q88RK5	ENGB_PSEPK	Engb	Probable GTP-binding protein EngB	Σ1	Acetate	2H_ac	207885	171376	0.00693096	0.00562635	-2.24658	0.324436	81.1771	0.000763292
Q88RK5	ENGB_PSEPK	Engb	Probable GTP-binding protein EngB	Σ1	Glucose	2H_glu	312348	124785	0.0117012	0.00382548	-1.94919	0.155028	32.693	0.000763292
Q88RK5	ENGB_PSEPK	Engb	Probable GTP-binding protein EngB	Σ1	Glucose + Acetate	2H_gluAc	314809	129788	0.0114961	0.0041862	-1.96208	0.178525	36.4142	0.000763292
Q88RK5	ENGB_PSEPK	Engb	Probable GTP-binding protein EngB	Σ2	Acetate	4P_ac	120038	35922.5	0.00401697	0.00121962	-2.41173	0.148049	30.3617	0.000763292
Q88RK5	ENGB_PSEPK	Engb	Probable GTP-binding protein EngB	Σ2	Glucose	4P_glu	178245	21109.9	0.00737079	0.000750527	-2.13396	0.0436677	10.1825	0.000763292
Q88RK5	ENGB_PSEPK	Engb	Probable GTP-binding protein EngB	Σ2	Glucose + Acetate	4P_gluAc	247115	91436.6	0.00883951	0.00314042	-2.07027	0.143756	35.5271	0.000763292
Q88RK5	ENGB_PSEPK	Engb	Probable GTP-binding protein EngB	Σ3	Acetate	5G_ac	355497	74399.7	0.0116088	0.00241793	-1.94111	0.0862166	20.8284	0.000763292
Q88RK5	ENGB_PSEPK	Engb	Probable GTP-binding protein EngB	Σ3	Glucose	5G_glu	321839	97656.3	0.0119373	0.00371896	-1.939	0.148303	31.1541	0.000763292
Q88RK5	ENGB_PSEPK	Engb	Probable GTP-binding protein EngB	Σ3	Glucose + Acetate	5G_gluAc	373344	23324	0.0134343	0.000809902	-1.87232	0.0265049	6.0286	0.000763292
Q88RK5	ENGB_PSEPK	Engb	Probable GTP-binding protein EngB	Σ4	Acetate	5H_ac	344295	148581	0.0113975	0.00471881	-1.96975	0.189247	41.4023	0.000763292
Q88RK5	ENGB_PSEPK	Engb	Probable GTP-binding protein EngB	Σ4	Glucose	5H_glu	250646	76801.7	0.0092056	0.00264462	-2.04699	0.117361	28.7284	0.000763292
Q88RK5	ENGB_PSEPK	Engb	Probable GTP-binding protein EngB	Σ4	Glucose + Acetate	5H_gluAc	284438	87750.2	0.0104075	0.0031874	-1.99852	0.149109	30.6261	0.000763292
Q88RK5	ENGB_PSEPK	Engb	Probable GTP-binding protein EngB	Σ5	Acetate	5P_ac	118257	108847	0.00402125	0.00372831	-2.9389	1.22581	92.7152	0.000763292
Q88RK5	ENGB_PSEPK	Engb	Probable GTP-binding protein EngB	Σ5	Glucose	5P_glu	212783	32009.5	0.00803275	0.00105514	-2.09757	0.0559678	13.1355	0.000763292
Q88RK5	ENGB_PSEPK	Engb	Probable GTP-binding protein EngB	Σ5	Glucose + Acetate	5P_gluAc	308254	133034	0.0110386	0.0046792	-1.98747	0.206596	42.3895	0.000763292
Q88RK5	ENGB_PSEPK	Engb	Probable GTP-binding protein EngB	PT	Acetate	PreALE_ac	86526.9	36924	0.00335942	0.00149221	-2.51891	0.249449	44.4187	0.000763292
Q88RK5	ENGB_PSEPK	Engb	Probable GTP-binding protein EngB	PT	Glucose	PreALE_glu	249470	61054	0.00931738	0.00203536	-2.03874	0.0971543	21.8448	0.000763292
Q88RK5	ENGB_PSEPK	Engb	Probable GTP-binding protein EngB	WT	Acetate	WT_ac	27728	21800.9	0.000974877	0.000766081	-3.09525	0.32226	78.5823	0.000763292
Q88RK5	ENGB_PSEPK	Engb	Probable GTP-binding protein EngB	WT	Glucose	WT_glu	288676	145461	0.0104282	0.00536259	-2.01746	0.210829	51.4241	0.000763292
Q88RK5	ENGB_PSEPK	Engb	Probable GTP-binding protein EngB	WT	Glucose + Acetate	WT_gluAc	160099	14406.7	0.00608576	0.000526128	-2.2168	0.0383052	8.64523	0.000763292
Q88RK3	Q88RK3_PSEPK	Pp_0126	Cytochrome c4	Σ1	Acetate	2H_ac	835400	58617.5	0.0280482	0.00214511	-1.55294	0.0331983	7.64792	0.00170566
Q88RK3	Q88RK3_PSEPK	Pp_0126	Cytochrome c4	Σ1	Glucose	2H_glu	443937	114892	0.0167852	0.00330345	-1.78113	0.0905226	19.6807	0.00170566
Q88RK3	Q88RK3_PSEPK	Pp_0126	Cytochrome c4	Σ1	Glucose + Acetate	2H_gluAc	917160	93142.3	0.0340741	0.00303107	-1.46875	0.0394377	8.8955	0.00170566
Q88RK3	Q88RK3_PSEPK	Pp_0126	Cytochrome c4	Σ2	Acetate	4P_ac	801389	74761.1	0.0268053	0.00286343	-1.57338	0.0452384	10.6823	0.00170566
Q88RK3	Q88RK3_PSEPK	Pp_0126	Cytochrome c4	Σ2	Glucose	4P_glu	390913	30195	0.0161973	0.00145846	-1.79176	0.0398939	9.00435	0.00170566
Q88RK3	Q88RK3_PSEPK	Pp_0126	Cytochrome c4	Σ2	Glucose + Acetate	4P_gluAc	956867	21859.8	0.034348	0.00132388	-1.46431	0.0167227	3.85433	0.00170566
Q88RK3	Q88RK3_PSEPK	Pp_0126	Cytochrome c4	Σ3	Acetate	5G_ac	741184	35463	0.0242022	0.00102041	-1.61641	0.0185257	4.21621	0.00170566
Q88RK3	Q88RK3_PSEPK	Pp_0126	Cytochrome c4	Σ3	Glucose	5G_glu	605402	93335	0.0224662	0.00387639	-1.65277	0.0748478	17.2543	0.00170566
Q88RK3	Q88RK3_PSEPK	Pp_0126	Cytochrome c4	Σ3	Glucose + Acetate	5G_gluAc	1.185e+06	68659.3	0.0426303	0.00207573	-1.37062	0.0208704	4.86914	0.00170566
Q88RK3	Q88RK3_PSEPK	Pp_0126	Cytochrome c4	Σ4	Acetate	5H_ac	723687	108201	0.0240947	0.0039732	-1.62229	0.0753335	16.4899	0.00170566
Q88RK3	Q88RK3_PSEPK	Pp_0126	Cytochrome c4	Σ4	Glucose	5H_glu	594258	116918	0.0218274	0.00375334	-1.66541	0.0763293	17.1956	0.00170566
Q88RK3	Q88RK3_PSEPK	Pp_0126	Cytochrome c4	Σ4	Glucose + Acetate	5H_gluAc	1.14612e+06	35674.4	0.0419377	0.000768983	-1.37744	0.008003	1.83363	0.00170566
Q88RK3	Q88RK3_PSEPK	Pp_0126	Cytochrome c4	Σ5	Acetate	5P_ac	849317	102588	0.0289916	0.00291658	-1.53915	0.0427262	10.0601	0.00170566
Q88RK3	Q88RK3_PSEPK	Pp_0126	Cytochrome c4	Σ5	Glucose	5P_glu	404849	118568	0.0153049	0.00437294	-1.82793	0.131373	28.5721	0.00170566
Q88RK3	Q88RK3_PSEPK	Pp_0126	Cytochrome c4	Σ5	Glucose + Acetate	5P_gluAc	917153	165024	0.0329572	0.00653439	-1.48786	0.0874117	19.8269	0.00170566
Q88RK3	Q88RK3_PSEPK	Pp_0126	Cytochrome c4	PT	Acetate	PreALE_ac	924911	188170	0.0355058	0.00666211	-1.45547	0.0817837	18.7635	0.00170566
Q88RK3	Q88RK3_PSEPK	Pp_0126	Cytochrome c4	PT	Glucose	PreALE_glu	665159	146748	0.0248593	0.0047854	-1.61042	0.0822555	19.25	0.00170566
Q88RK3	Q88RK3_PSEPK	Pp_0126	Cytochrome c4	WT	Acetate	WT_ac	773522	244268	0.0272249	0.00866335	-1.58169	0.151877	31.8214	0.00170566
Q88RK3	Q88RK3_PSEPK	Pp_0126	Cytochrome c4	WT	Glucose	WT_glu	795558	21630.2	0.028637	0.000487761	-1.54311	0.00743101	1.70325	0.00170566
Q88RK3	Q88RK3_PSEPK	Pp_0126	Cytochrome c4	WT	Glucose + Acetate	WT_gluAc	687914	126308	0.0260875	0.00419882	-1.58744	0.071609	16.0951	0.00170566
Q88RK2	Q88RK2_PSEPK	Pp_0127	Thiol:disulfide interchange protein	Σ1	Acetate	2H_ac	126762	62595.4	0.00426893	0.00215846	-2.40324	0.202763	50.5621	0.00110787
Q88RK2	Q88RK2_PSEPK	Pp_0127	Thiol:disulfide interchange protein	Σ1	Glucose	2H_glu	409634	51350.4	0.0155675	0.000922422	-1.8083	0.0261978	5.92532	0.00110787
Q88RK2	Q88RK2_PSEPK	Pp_0127	Thiol:disulfide interchange protein	Σ1	Glucose + Acetate	2H_gluAc	87900.7	33381.3	0.0032334	0.00108677	-2.5054	0.136856	33.6109	0.00110787
Q88RK2	Q88RK2_PSEPK	Pp_0127	Thiol:disulfide interchange protein	Σ2	Acetate	4P_ac	250201	46620.6	0.00835539	0.00149658	-2.08248	0.0753124	17.9116	0.00110787
Q88RK2	Q88RK2_PSEPK	Pp_0127	Thiol:disulfide interchange protein	Σ2	Glucose	4P_glu	295328	41706.4	0.0122105	0.00152092	-1.91542	0.052428	12.4558	0.00110787
Q88RK2	Q88RK2_PSEPK	Pp_0127	Thiol:disulfide interchange protein	Σ2	Glucose + Acetate	4P_gluAc	164719	150749	0.00596126	0.00553668	-2.34184	0.375979	92.8777	0.00110787
Q88RK2	Q88RK2_PSEPK	Pp_0127	Thiol:disulfide interchange protein	Σ3	Acetate	5G_ac	274422	83080.3	0.00896865	0.00273517	-2.06272	0.146567	30.497	0.00110787
Q88RK2	Q88RK2_PSEPK	Pp_0127	Thiol:disulfide interchange protein	Σ3	Glucose	5G_glu	469178	59374.8	0.0173806	0.00223311	-1.76229	0.0551142	12.8483	0.00110787
Q88RK2	Q88RK2_PSEPK	Pp_0127	Thiol:disulfide interchange protein	Σ3	Glucose + Acetate	5G_gluAc	112965	12853.1	0.00406492	0.00045731	-2.39272	0.047705	11.2502	0.00110787
Q88RK2	Q88RK2_PSEPK	Pp_0127	Thiol:disulfide interchange protein	Σ4	Acetate	5H_ac	296256	84026.5	0.00983994	0.00277469	-2.0177	0.115676	28.1983	0.00110787
Q88RK2	Q88RK2_PSEPK	Pp_0127	Thiol:disulfide interchange protein	Σ4	Glucose	5H_glu	481796	198940	0.0176253	0.0069636	-1.78214	0.202134	39.5091	0.00110787
Q88RK2	Q88RK2_PSEPK	Pp_0127	Thiol:disulfide interchange protein	Σ4	Glucose + Acetate	5H_gluAc	244117	124852	0.00897272	0.00465467	-2.10291	0.292664	51.8758	0.00110787
Q88RK2	Q88RK2_PSEPK	Pp_0127	Thiol:disulfide interchange protein	Σ5	Acetate	5P_ac	143804	40445.3	0.00490341	0.00132786	-2.32168	0.130117	27.0804	0.00110787
Q88RK2	Q88RK2_PSEPK	Pp_0127	Thiol:disulfide interchange protein	Σ5	Glucose	5P_glu	292652	25677.9	0.0110911	0.00131592	-1.95698	0.0499923	11.8646	0.00110787
Q88RK2	Q88RK2_PSEPK	Pp_0127	Thiol:disulfide interchange protein	Σ5	Glucose + Acetate	5P_gluAc	117220	77751.6	0.00417453	0.00270667	-2.43544	0.262394	64.8377	0.00110787
Q88RK2	Q88RK2_PSEPK	Pp_0127	Thiol:disulfide interchange protein	PT	Acetate	PreALE_ac	146017	55839.3	0.00559959	0.00209769	-2.27856	0.182766	37.4615	0.00110787
Q88RK2	Q88RK2_PSEPK	Pp_0127	Thiol:disulfide interchange protein	PT	Glucose	PreALE_glu	336876	47184.1	0.0126237	0.0014837	-1.90105	0.0508205	11.7533	0.00110787
Q88RK2	Q88RK2_PSEPK	Pp_0127	Thiol:disulfide interchange protein	WT	Acetate	WT_ac	439208	49301.3	0.01545	0.00171036	-1.8129	0.049111	11.0703	0.00110787
Q88RK2	Q88RK2_PSEPK	Pp_0127	Thiol:disulfide interchange protein	WT	Glucose	WT_glu	461765	123433	0.0166228	0.00443841	-1.78887	0.109414	26.7007	0.00110787
Q88RK2	Q88RK2_PSEPK	Pp_0127	Thiol:disulfide interchange protein	WT	Glucose + Acetate	WT_gluAc	130910	53623.5	0.00497364	0.00204235	-2.33382	0.209947	41.0635	0.00110787
Q88RJ6	ALGB_PSEPK	Algb	Alginate biosynthesis transcriptional regulatory protein AlgB	Σ1	Acetate	2H_ac	846936	280447	0.0283597	0.00916529	-1.56538	0.160006	32.318	0.00107778
Q88RJ6	ALGB_PSEPK	Algb	Alginate biosynthesis transcriptional regulatory protein AlgB	Σ1	Glucose	2H_glu	598375	198031	0.0224912	0.00573566	-1.65816	0.11728	25.5018	0.00107778
Q88RJ6	ALGB_PSEPK	Algb	Alginate biosynthesis transcriptional regulatory protein AlgB	Σ1	Glucose + Acetate	2H_gluAc	706876	232308	0.0259262	0.00713772	-1.59816	0.126972	27.5309	0.00107778
Q88RJ6	ALGB_PSEPK	Algb	Alginate biosynthesis transcriptional regulatory protein AlgB	Σ2	Acetate	4P_ac	672864	265127	0.0224742	0.00874374	-1.6719	0.178545	38.9057	0.00107778
Q88RJ6	ALGB_PSEPK	Algb	Alginate biosynthesis transcriptional regulatory protein AlgB	Σ2	Glucose	4P_glu	561256	83328.1	0.0232924	0.0039756	-1.63704	0.0746493	17.0682	0.00107778
Q88RJ6	ALGB_PSEPK	Algb	Alginate biosynthesis transcriptional regulatory protein AlgB	Σ2	Glucose + Acetate	4P_gluAc	801085	299250	0.0288455	0.0110541	-1.56655	0.196197	38.3218	0.00107778
Q88RJ6	ALGB_PSEPK	Algb	Alginate biosynthesis transcriptional regulatory protein AlgB	Σ3	Acetate	5G_ac	476986	271695	0.0155731	0.00885301	-1.84985	0.226766	56.848	0.00107778
Q88RJ6	ALGB_PSEPK	Algb	Alginate biosynthesis transcriptional regulatory protein AlgB	Σ3	Glucose	5G_glu	647666	98150.1	0.0239459	0.00322985	-1.62354	0.0608875	13.4881	0.00107778
Q88RJ6	ALGB_PSEPK	Algb	Alginate biosynthesis transcriptional regulatory protein AlgB	Σ3	Glucose + Acetate	5G_gluAc	617257	247319	0.0222255	0.00893101	-1.68302	0.208663	40.1837	0.00107778
Q88RJ6	ALGB_PSEPK	Algb	Alginate biosynthesis transcriptional regulatory protein AlgB	Σ4	Acetate	5H_ac	684038	263703	0.0228673	0.00919482	-1.67009	0.20587	40.2095	0.00107778
Q88RJ6	ALGB_PSEPK	Algb	Alginate biosynthesis transcriptional regulatory protein AlgB	Σ4	Glucose	5H_glu	698902	130798	0.0256862	0.00421903	-1.59409	0.0696712	16.4253	0.00107778
Q88RJ6	ALGB_PSEPK	Algb	Alginate biosynthesis transcriptional regulatory protein AlgB	Σ4	Glucose + Acetate	5H_gluAc	756474	173223	0.0276428	0.00610043	-1.56599	0.10108	22.0688	0.00107778
Q88RJ6	ALGB_PSEPK	Algb	Alginate biosynthesis transcriptional regulatory protein AlgB	Σ5	Acetate	5P_ac	730889	290008	0.0249735	0.00995209	-1.62475	0.168518	39.8506	0.00107778
Q88RJ6	ALGB_PSEPK	Algb	Alginate biosynthesis transcriptional regulatory protein AlgB	Σ5	Glucose	5P_glu	658746	268397	0.0251163	0.0110424	-1.62582	0.178837	43.965	0.00107778
Q88RJ6	ALGB_PSEPK	Algb	Alginate biosynthesis transcriptional regulatory protein AlgB	Σ5	Glucose + Acetate	5P_gluAc	672342	193983	0.0241826	0.00732492	-1.63167	0.145129	30.2901	0.00107778
Q88RJ6	ALGB_PSEPK	Algb	Alginate biosynthesis transcriptional regulatory protein AlgB	PT	Acetate	PreALE_ac	971219	80105.4	0.037348	0.00289274	-1.4287	0.0334283	7.74536	0.00107778
Q88RJ6	ALGB_PSEPK	Algb	Alginate biosynthesis transcriptional regulatory protein AlgB	PT	Glucose	PreALE_glu	930574	389453	0.0347465	0.0137902	-1.48251	0.160991	39.6881	0.00107778
Q88RJ6	ALGB_PSEPK	Algb	Alginate biosynthesis transcriptional regulatory protein AlgB	WT	Acetate	WT_ac	715263	55301.1	0.0251656	0.00198678	-1.6001	0.0343138	7.89483	0.00107778
Q88RJ6	ALGB_PSEPK	Algb	Alginate biosynthesis transcriptional regulatory protein AlgB	WT	Glucose	WT_glu	542288	124528	0.0195355	0.00454329	-1.71697	0.100619	23.2566	0.00107778
Q88RJ6	ALGB_PSEPK	Algb	Alginate biosynthesis transcriptional regulatory protein AlgB	WT	Glucose + Acetate	WT_gluAc	568775	89951.6	0.021627	0.00346961	-1.66887	0.0715832	16.043	0.00107778
Q88RJ0	Q88RJ0_PSEPK	Pp_0139	Lipoprotein, putative	Σ1	Acetate	2H_ac	345989	52617.9	0.0116255	0.00187547	-1.93859	0.0733445	16.1323	0.000644715
Q88RJ0	Q88RJ0_PSEPK	Pp_0139	Lipoprotein, putative	Σ1	Glucose	2H_glu	213105	18745.4	0.00811013	3.56345e-05	-2.09097	0.00190962	0.439382	0.000644715
Q88RJ0	Q88RJ0_PSEPK	Pp_0139	Lipoprotein, putative	Σ1	Glucose + Acetate	2H_gluAc	341679	79791.9	0.012688	0.0027626	-1.90375	0.0974528	21.7733	0.000644715
Q88RJ0	Q88RJ0_PSEPK	Pp_0139	Lipoprotein, putative	Σ2	Acetate	4P_ac	313807	116743	0.010519	0.00405293	-1.99925	0.165684	38.5297	0.000644715
Q88RJ0	Q88RJ0_PSEPK	Pp_0139	Lipoprotein, putative	Σ2	Glucose	4P_glu	261914	53697.5	0.0108587	0.0023127	-1.9715	0.0997894	21.2981	0.000644715
Q88RJ0	Q88RJ0_PSEPK	Pp_0139	Lipoprotein, putative	Σ2	Glucose + Acetate	4P_gluAc	334484	128626	0.0120036	0.00461072	-1.94026	0.155665	38.411	0.000644715
Q88RJ0	Q88RJ0_PSEPK	Pp_0139	Lipoprotein, putative	Σ3	Acetate	5G_ac	300197	87449.4	0.009804	0.00285045	-2.02008	0.120213	29.0744	0.000644715
Q88RJ0	Q88RJ0_PSEPK	Pp_0139	Lipoprotein, putative	Σ3	Glucose	5G_glu	234404	37711.8	0.00866796	0.00125533	-2.06498	0.0606804	14.4824	0.000644715
Q88RJ0	Q88RJ0_PSEPK	Pp_0139	Lipoprotein, putative	Σ3	Glucose + Acetate	5G_gluAc	364889	30687.2	0.0131291	0.00106241	-1.88273	0.0355326	8.09197	0.000644715
Q88RJ0	Q88RJ0_PSEPK	Pp_0139	Lipoprotein, putative	Σ4	Acetate	5H_ac	254287	73986	0.00846462	0.00255387	-2.08676	0.13977	30.1712	0.000644715
Q88RJ0	Q88RJ0_PSEPK	Pp_0139	Lipoprotein, putative	Σ4	Glucose	5H_glu	267231	54452.8	0.00987934	0.00224291	-2.0129	0.10027	22.703	0.000644715
Q88RJ0	Q88RJ0_PSEPK	Pp_0139	Lipoprotein, putative	Σ4	Glucose + Acetate	5H_gluAc	482592	88441	0.0176358	0.00303647	-1.75825	0.0792953	17.2177	0.000644715
Q88RJ0	Q88RJ0_PSEPK	Pp_0139	Lipoprotein, putative	Σ5	Acetate	5P_ac	385920	41786.6	0.013186	0.00133714	-1.88144	0.0454773	10.1406	0.000644715
Q88RJ0	Q88RJ0_PSEPK	Pp_0139	Lipoprotein, putative	Σ5	Glucose	5P_glu	293194	78680.3	0.0111303	0.00321262	-1.96664	0.13368	28.8637	0.000644715
Q88RJ0	Q88RJ0_PSEPK	Pp_0139	Lipoprotein, putative	Σ5	Glucose + Acetate	5P_gluAc	467215	173618	0.0168195	0.00647371	-1.80023	0.192802	38.4894	0.000644715
Q88RJ0	Q88RJ0_PSEPK	Pp_0139	Lipoprotein, putative	PT	Acetate	PreALE_ac	443514	35350.4	0.0170665	0.00144937	-1.76908	0.0381485	8.49248	0.000644715
Q88RJ0	Q88RJ0_PSEPK	Pp_0139	Lipoprotein, putative	PT	Glucose	PreALE_glu	357152	124926	0.0132925	0.00430328	-1.89464	0.148105	32.3738	0.000644715
Q88RJ0	Q88RJ0_PSEPK	Pp_0139	Lipoprotein, putative	WT	Acetate	WT_ac	399080	84386.3	0.0140355	0.00292979	-1.85922	0.0921199	20.8742	0.000644715
Q88RJ0	Q88RJ0_PSEPK	Pp_0139	Lipoprotein, putative	WT	Glucose	WT_glu	232126	28242.3	0.00835257	0.000967834	-2.08016	0.0511029	11.5873	0.000644715
Q88RJ0	Q88RJ0_PSEPK	Pp_0139	Lipoprotein, putative	WT	Glucose + Acetate	WT_gluAc	269874	88398.9	0.0103063	0.00352295	-2.00594	0.162076	34.1824	0.000644715
Q88RI9	Q88RI9_PSEPK	Pp_0140	Uncharacterized protein	Σ1	Acetate	2H_ac	982976	1.33907e+06	0.0326229	0.0442292	-1.79675	0.628258	135.577	0.00269476
Q88RI9	Q88RI9_PSEPK	Pp_0140	Uncharacterized protein	Σ1	Glucose	2H_glu	250379	22533.7	0.00961175	0.00152286	-2.02106	0.0719468	15.8437	0.00269476
Q88RI9	Q88RI9_PSEPK	Pp_0140	Uncharacterized protein	Σ1	Glucose + Acetate	2H_gluAc	293439	64493.8	0.0109887	0.00287868	-1.97003	0.122452	26.1968	0.00269476
Q88RI9	Q88RI9_PSEPK	Pp_0140	Uncharacterized protein	Σ2	Acetate	4P_ac	1.21486e+06	1.23743e+06	0.040955	0.0421884	-1.5612	0.486541	103.012	0.00269476
Q88RI9	Q88RI9_PSEPK	Pp_0140	Uncharacterized protein	Σ2	Glucose	4P_glu	555540	556137	0.0227929	0.0225171	-1.77691	0.403486	98.79	0.00269476
Q88RI9	Q88RI9_PSEPK	Pp_0140	Uncharacterized protein	Σ2	Glucose + Acetate	4P_gluAc	729575	699344	0.0261561	0.0250635	-1.70857	0.390822	95.823	0.00269476
Q88RI9	Q88RI9_PSEPK	Pp_0140	Uncharacterized protein	Σ3	Acetate	5G_ac	591431	108090	0.0193042	0.00342794	-1.71868	0.0740826	17.7575	0.00269476
Q88RI9	Q88RI9_PSEPK	Pp_0140	Uncharacterized protein	Σ3	Glucose	5G_glu	237464	6134.91	0.00879301	8.27568e-05	-2.05588	0.00407727	0.941166	0.00269476
Q88RI9	Q88RI9_PSEPK	Pp_0140	Uncharacterized protein	Σ3	Glucose + Acetate	5G_gluAc	775249	747663	0.0277527	0.0265503	-1.68169	0.388177	95.6673	0.00269476
Q88RI9	Q88RI9_PSEPK	Pp_0140	Uncharacterized protein	Σ4	Acetate	5H_ac	417891	188324	0.0139218	0.00642956	-1.89388	0.231981	46.1835	0.00269476
Q88RI9	Q88RI9_PSEPK	Pp_0140	Uncharacterized protein	Σ4	Glucose	5H_glu	769691	887108	0.0279998	0.0318851	-1.74177	0.479684	113.876	0.00269476
Q88RI9	Q88RI9_PSEPK	Pp_0140	Uncharacterized protein	Σ4	Glucose + Acetate	5H_gluAc	1.50992e+06	648736	0.0553661	0.0242309	-1.28952	0.215143	43.7649	0.00269476
Q88RI9	Q88RI9_PSEPK	Pp_0140	Uncharacterized protein	Σ5	Acetate	5P_ac	861336	1.08235e+06	0.0295527	0.037202	-1.77613	0.552536	125.883	0.00269476
Q88RI9	Q88RI9_PSEPK	Pp_0140	Uncharacterized protein	Σ5	Glucose	5P_glu	242477	47377	0.0091439	0.0015686	-2.04299	0.0726281	17.1546	0.00269476
Q88RI9	Q88RI9_PSEPK	Pp_0140	Uncharacterized protein	Σ5	Glucose + Acetate	5P_gluAc	722118	400871	0.0259449	0.0143724	-1.64023	0.279481	55.3959	0.00269476
Q88RI9	Q88RI9_PSEPK	Pp_0140	Uncharacterized protein	PT	Acetate	PreALE_ac	709031	187972	0.027254	0.00725852	-1.57759	0.126703	26.6329	0.00269476
Q88RI9	Q88RI9_PSEPK	Pp_0140	Uncharacterized protein	PT	Glucose	PreALE_glu	749572	236216	0.0283136	0.00951716	-1.57201	0.177993	33.6135	0.00269476
Q88RI9	Q88RI9_PSEPK	Pp_0140	Uncharacterized protein	WT	Acetate	WT_ac	1.0507e+06	707253	0.0369732	0.0248925	-1.55454	0.459054	67.3257	0.00269476
Q88RI9	Q88RI9_PSEPK	Pp_0140	Uncharacterized protein	WT	Glucose	WT_glu	654894	718045	0.0234271	0.0254947	-1.80837	0.47515	108.826	0.00269476
Q88RI9	Q88RI9_PSEPK	Pp_0140	Uncharacterized protein	WT	Glucose + Acetate	WT_gluAc	263052	38451	0.0100128	0.00157044	-2.00288	0.066323	15.6843	0.00269476
Q88RH5	Q88RH5_PSEPK	Pp_0154	Acetyl-CoA hydrolase/transferase family protein	Σ1	Acetate	2H_ac	8.74738e+06	54673.9	0.293616	0.00483931	-0.532259	0.00719233	1.64817	0.0322668
Q88RH5	Q88RH5_PSEPK	Pp_0154	Acetyl-CoA hydrolase/transferase family protein	Σ1	Glucose	2H_glu	3.33476e+06	79570	0.127362	0.00766899	-0.895495	0.0265643	6.02139	0.0322668
Q88RH5	Q88RH5_PSEPK	Pp_0154	Acetyl-CoA hydrolase/transferase family protein	Σ1	Glucose + Acetate	2H_gluAc	1.23842e+07	775875	0.459825	0.00915378	-0.337466	0.00869631	1.99071	0.0322668
Q88RH5	Q88RH5_PSEPK	Pp_0154	Acetyl-CoA hydrolase/transferase family protein	Σ2	Acetate	4P_ac	8.66078e+06	59136.6	0.289455	0.00391824	-0.538446	0.00586959	1.35366	0.0322668
Q88RH5	Q88RH5_PSEPK	Pp_0154	Acetyl-CoA hydrolase/transferase family protein	Σ2	Glucose	4P_glu	3.11249e+06	93397.3	0.128859	0.00312589	-0.889971	0.0106012	2.42582	0.0322668
Q88RH5	Q88RH5_PSEPK	Pp_0154	Acetyl-CoA hydrolase/transferase family protein	Σ2	Glucose + Acetate	4P_gluAc	1.24462e+07	695576	0.446418	0.0182599	-0.350498	0.0175962	4.09032	0.0322668
Q88RH5	Q88RH5_PSEPK	Pp_0154	Acetyl-CoA hydrolase/transferase family protein	Σ3	Acetate	5G_ac	1.06715e+07	527292	0.348467	0.0155385	-0.45813	0.0195579	4.4591	0.0322668
Q88RH5	Q88RH5_PSEPK	Pp_0154	Acetyl-CoA hydrolase/transferase family protein	Σ3	Glucose	5G_glu	2.34329e+06	2.02506e+06	0.0874702	0.0754968	-1.69977	1.4146	86.3114	0.0322668
Q88RH5	Q88RH5_PSEPK	Pp_0154	Acetyl-CoA hydrolase/transferase family protein	Σ3	Glucose + Acetate	5G_gluAc	1.37331e+07	225252	0.494285	0.0135734	-0.306131	0.0119026	2.74607	0.0322668
Q88RH5	Q88RH5_PSEPK	Pp_0154	Acetyl-CoA hydrolase/transferase family protein	Σ4	Acetate	5H_ac	1.08273e+07	768902	0.360134	0.031964	-0.444646	0.0377779	8.87557	0.0322668
Q88RH5	Q88RH5_PSEPK	Pp_0154	Acetyl-CoA hydrolase/transferase family protein	Σ4	Glucose	5H_glu	3.56862e+06	167142	0.131482	0.00501368	-0.881343	0.0165205	3.8132	0.0322668
Q88RH5	Q88RH5_PSEPK	Pp_0154	Acetyl-CoA hydrolase/transferase family protein	Σ4	Glucose + Acetate	5H_gluAc	1.34292e+07	362270	0.491644	0.0200098	-0.308586	0.0175043	4.06997	0.0322668
Q88RH5	Q88RH5_PSEPK	Pp_0154	Acetyl-CoA hydrolase/transferase family protein	Σ5	Acetate	5P_ac	8.83528e+06	87417.5	0.302097	0.00862121	-0.519971	0.0124074	2.85378	0.0322668
Q88RH5	Q88RH5_PSEPK	Pp_0154	Acetyl-CoA hydrolase/transferase family protein	Σ5	Glucose	5P_glu	3.53189e+06	174876	0.133627	0.00771968	-0.874599	0.0255233	5.77702	0.0322668
Q88RH5	Q88RH5_PSEPK	Pp_0154	Acetyl-CoA hydrolase/transferase family protein	Σ5	Glucose + Acetate	5P_gluAc	11871657	477690	0.425657	0.0187168	-0.371225	0.0193082	4.39717	0.0322668
Q88RH5	Q88RH5_PSEPK	Pp_0154	Acetyl-CoA hydrolase/transferase family protein	PT	Acetate	PreALE_ac	5.34328e+06	289958	0.205847	0.0169097	-0.68758	0.036295	8.21467	0.0322668
Q88RH5	Q88RH5_PSEPK	Pp_0154	Acetyl-CoA hydrolase/transferase family protein	PT	Glucose	PreALE_glu	3.7226e+06	67184.7	0.139849	0.0052655	-0.85457	0.0162422	3.76514	0.0322668
Q88RH5	Q88RH5_PSEPK	Pp_0154	Acetyl-CoA hydrolase/transferase family protein	WT	Acetate	WT_ac	5.42568e+06	234176	0.190888	0.00862438	-0.71952	0.0197791	4.51803	0.0322668
Q88RH5	Q88RH5_PSEPK	Pp_0154	Acetyl-CoA hydrolase/transferase family protein	WT	Glucose	WT_glu	3.88966e+06	104843	0.14006	0.00506105	-0.853871	0.0155373	3.61348	0.0322668
Q88RH5	Q88RH5_PSEPK	Pp_0154	Acetyl-CoA hydrolase/transferase family protein	WT	Glucose + Acetate	WT_gluAc	1.21161e+07	653621	0.460591	0.0225488	-0.337036	0.0214523	4.89563	0.0322668
Q88RH4	Q88RH4_PSEPK	Pntb	NAD(P) transhydrogenase subunit beta	Σ1	Acetate	2H_ac	1.76066e+06	185216	0.0590659	0.00576824	-1.23007	0.0430679	9.76577	0.00416955
Q88RH4	Q88RH4_PSEPK	Pntb	NAD(P) transhydrogenase subunit beta	Σ1	Glucose	2H_glu	621542	83288.4	0.0236014	0.00142305	-1.6276	0.0266644	6.02952	0.00416955
Q88RH4	Q88RH4_PSEPK	Pntb	NAD(P) transhydrogenase subunit beta	Σ1	Glucose + Acetate	2H_gluAc	180272	65977.3	0.00681637	0.00294955	-2.19472	0.193962	43.2716	0.00416955
Q88RH4	Q88RH4_PSEPK	Pntb	NAD(P) transhydrogenase subunit beta	Σ2	Acetate	4P_ac	1.77763e+06	40439	0.0594014	0.000811399	-1.22623	0.00591459	1.36596	0.00416955
Q88RH4	Q88RH4_PSEPK	Pntb	NAD(P) transhydrogenase subunit beta	Σ2	Glucose	4P_glu	862302	282906	0.0356041	0.011237	-1.46192	0.129595	31.5611	0.00416955
Q88RH4	Q88RH4_PSEPK	Pntb	NAD(P) transhydrogenase subunit beta	Σ2	Glucose + Acetate	4P_gluAc	173628	54074.9	0.00625103	0.00203321	-2.22097	0.152146	32.5261	0.00416955
Q88RH4	Q88RH4_PSEPK	Pntb	NAD(P) transhydrogenase subunit beta	Σ3	Acetate	5G_ac	1.25694e+06	39463.2	0.041055	0.00148615	-1.38683	0.0158769	3.61989	0.00416955
Q88RH4	Q88RH4_PSEPK	Pntb	NAD(P) transhydrogenase subunit beta	Σ3	Glucose	5G_glu	1.07864e+06	279529	0.0400113	0.010604	-1.40886	0.122357	26.5024	0.00416955
Q88RH4	Q88RH4_PSEPK	Pntb	NAD(P) transhydrogenase subunit beta	Σ3	Glucose + Acetate	5G_gluAc	181077	10876.9	0.00651373	0.000322295	-2.18653	0.0218073	4.94793	0.00416955
Q88RH4	Q88RH4_PSEPK	Pntb	NAD(P) transhydrogenase subunit beta	Σ4	Acetate	5H_ac	1.19182e+06	493781	0.0394277	0.0159796	-1.43297	0.202558	40.5289	0.00416955
Q88RH4	Q88RH4_PSEPK	Pntb	NAD(P) transhydrogenase subunit beta	Σ4	Glucose	5H_glu	775714	253096	0.0285435	0.00897428	-1.55908	0.138499	31.4407	0.00416955
Q88RH4	Q88RH4_PSEPK	Pntb	NAD(P) transhydrogenase subunit beta	Σ4	Glucose + Acetate	5H_gluAc	154164	30755.1	0.00563598	0.00108533	-2.25451	0.0848681	19.2572	0.00416955
Q88RH4	Q88RH4_PSEPK	Pntb	NAD(P) transhydrogenase subunit beta	Σ5	Acetate	5P_ac	1.4509e+06	20498	0.0496114	0.00158101	-1.30457	0.0139702	3.18679	0.00416955
Q88RH4	Q88RH4_PSEPK	Pntb	NAD(P) transhydrogenase subunit beta	Σ5	Glucose	5P_glu	672289	37346.5	0.0254069	0.000676783	-1.59515	0.0116509	2.66378	0.00416955
Q88RH4	Q88RH4_PSEPK	Pntb	NAD(P) transhydrogenase subunit beta	Σ5	Glucose + Acetate	5P_gluAc	266686	220249	0.00955322	0.00783981	-2.11519	0.346894	82.0646	0.00416955
Q88RH4	Q88RH4_PSEPK	Pntb	NAD(P) transhydrogenase subunit beta	PT	Acetate	PreALE_ac	879114	193436	0.0338286	0.0075641	-1.4791	0.0990908	22.3601	0.00416955
Q88RH4	Q88RH4_PSEPK	Pntb	NAD(P) transhydrogenase subunit beta	PT	Glucose	PreALE_glu	281581	71148.5	0.0106661	0.00323375	-1.98515	0.119333	30.3181	0.00416955
Q88RH4	Q88RH4_PSEPK	Pntb	NAD(P) transhydrogenase subunit beta	WT	Acetate	WT_ac	1.40197e+06	22857.9	0.049325	0.00106194	-1.307	0.00935215	2.15295	0.00416955
Q88RH4	Q88RH4_PSEPK	Pntb	NAD(P) transhydrogenase subunit beta	WT	Glucose	WT_glu	434011	145726	0.0155895	0.00510216	-1.82521	0.158934	32.7281	0.00416955
Q88RH4	Q88RH4_PSEPK	Pntb	NAD(P) transhydrogenase subunit beta	WT	Glucose + Acetate	WT_gluAc	151402	29487	0.0057492	0.00106329	-2.24579	0.0855872	18.4946	0.00416955
Q88RG5	Q88RG5_PSEPK	Pp_0165	GGDEF domain protein	Σ1	Acetate	2H_ac	784165	21426.8	0.0263274	0.00106781	-1.57983	0.017713	4.0559	0.000987028
Q88RG5	Q88RG5_PSEPK	Pp_0165	GGDEF domain protein	Σ1	Glucose	2H_glu	458880	332857	0.0177509	0.0138125	-1.8476	0.364005	77.813	0.000987028
Q88RG5	Q88RG5_PSEPK	Pp_0165	GGDEF domain protein	Σ1	Glucose + Acetate	2H_gluAc	570586	246596	0.0210448	0.00831674	-1.69801	0.162859	39.5193	0.000987028
Q88RG5	Q88RG5_PSEPK	Pp_0165	GGDEF domain protein	Σ2	Acetate	4P_ac	805942	30194.4	0.0269329	0.0009421	-1.56989	0.0151447	3.49795	0.000987028
Q88RG5	Q88RG5_PSEPK	Pp_0165	GGDEF domain protein	Σ2	Glucose	4P_glu	518078	316554	0.0215179	0.0131711	-1.75678	0.382298	61.2103	0.000987028
Q88RG5	Q88RG5_PSEPK	Pp_0165	GGDEF domain protein	Σ2	Glucose + Acetate	4P_gluAc	725823	200290	0.0261129	0.00749348	-1.59698	0.13905	28.6965	0.000987028
Q88RG5	Q88RG5_PSEPK	Pp_0165	GGDEF domain protein	Σ3	Acetate	5G_ac	501696	141844	0.0163742	0.00455976	-1.79656	0.116736	27.8472	0.000987028
Q88RG5	Q88RG5_PSEPK	Pp_0165	GGDEF domain protein	Σ3	Glucose	5G_glu	660611	258523	0.0244024	0.00939801	-1.63488	0.17218	38.5126	0.000987028
Q88RG5	Q88RG5_PSEPK	Pp_0165	GGDEF domain protein	Σ3	Glucose + Acetate	5G_gluAc	551692	43370.4	0.0198483	0.00146115	-1.70305	0.0314646	7.36161	0.000987028
Q88RG5	Q88RG5_PSEPK	Pp_0165	GGDEF domain protein	Σ4	Acetate	5H_ac	722309	71501	0.0239766	0.00195195	-1.6212	0.0360922	8.14105	0.000987028
Q88RG5	Q88RG5_PSEPK	Pp_0165	GGDEF domain protein	Σ4	Glucose	5H_glu	754598	57261.2	0.0277906	0.00170484	-1.55664	0.0262062	6.13459	0.000987028
Q88RG5	Q88RG5_PSEPK	Pp_0165	GGDEF domain protein	Σ4	Glucose + Acetate	5H_gluAc	635525	200458	0.0232025	0.00701294	-1.64665	0.123166	30.2249	0.000987028
Q88RG5	Q88RG5_PSEPK	Pp_0165	GGDEF domain protein	Σ5	Acetate	5P_ac	733187	41705.9	0.0250575	0.00128021	-1.60144	0.0220617	5.10909	0.000987028
Q88RG5	Q88RG5_PSEPK	Pp_0165	GGDEF domain protein	Σ5	Glucose	5P_glu	697114	207611	0.0264218	0.00806871	-1.59397	0.149716	30.5381	0.000987028
Q88RG5	Q88RG5_PSEPK	Pp_0165	GGDEF domain protein	Σ5	Glucose + Acetate	5P_gluAc	888534	78288.1	0.0318939	0.00343264	-1.49792	0.0456875	10.7627	0.000987028
Q88RG5	Q88RG5_PSEPK	Pp_0165	GGDEF domain protein	PT	Acetate	PreALE_ac	834708	63116.3	0.0320922	0.00215518	-1.49435	0.0295015	6.71558	0.000987028
Q88RG5	Q88RG5_PSEPK	Pp_0165	GGDEF domain protein	PT	Glucose	PreALE_glu	703032	112232	0.0262935	0.00333883	-1.58289	0.0569741	12.6983	0.000987028
Q88RG5	Q88RG5_PSEPK	Pp_0165	GGDEF domain protein	WT	Acetate	WT_ac	789468	86119.1	0.0277715	0.00299238	-1.55814	0.0479031	10.775	0.000987028
Q88RG5	Q88RG5_PSEPK	Pp_0165	GGDEF domain protein	WT	Glucose	WT_glu	462141	149109	0.0166356	0.00536196	-1.7928	0.131132	32.2319	0.000987028
Q88RG5	Q88RG5_PSEPK	Pp_0165	GGDEF domain protein	WT	Glucose + Acetate	WT_gluAc	655039	214994	0.0248311	0.00778756	-1.62126	0.150221	31.3621	0.000987028
Q88RG4	Q88RG4_PSEPK	Pp_0166	HlyD family secretion protein	Σ1	Acetate	2H_ac	779879	124160	0.0262002	0.00436534	-1.58584	0.074109	16.6615	0.00222609
Q88RG4	Q88RG4_PSEPK	Pp_0166	HlyD family secretion protein	Σ1	Glucose	2H_glu	719967	48675.6	0.0275268	0.00287815	-1.56182	0.0453311	10.4558	0.00222609
Q88RG4	Q88RG4_PSEPK	Pp_0166	HlyD family secretion protein	Σ1	Glucose + Acetate	2H_gluAc	600040	24389.5	0.0223231	0.00139173	-1.65181	0.0271984	6.23447	0.00222609
Q88RG4	Q88RG4_PSEPK	Pp_0166	HlyD family secretion protein	Σ2	Acetate	4P_ac	796280	73037.3	0.0265938	0.00214681	-1.57617	0.03537	8.07261	0.00222609
Q88RG4	Q88RG4_PSEPK	Pp_0166	HlyD family secretion protein	Σ2	Glucose	4P_glu	667628	96539.4	0.0276217	0.00374266	-1.5613	0.0570727	13.5497	0.00222609
Q88RG4	Q88RG4_PSEPK	Pp_0166	HlyD family secretion protein	Σ2	Glucose + Acetate	4P_gluAc	601899	47662.2	0.0216014	0.00175692	-1.6665	0.0361184	8.13336	0.00222609
Q88RG4	Q88RG4_PSEPK	Pp_0166	HlyD family secretion protein	Σ3	Acetate	5G_ac	372556	290157	0.0121315	0.00943601	-2.13735	0.661585	77.7811	0.00222609
Q88RG4	Q88RG4_PSEPK	Pp_0166	HlyD family secretion protein	Σ3	Glucose	5G_glu	186783	312227	0.00704882	0.0117953	-2.98022	1.12434	167.337	0.00222609
Q88RG4	Q88RG4_PSEPK	Pp_0166	HlyD family secretion protein	Σ3	Glucose + Acetate	5G_gluAc	282781	253318	0.0102057	0.00910654	-2.34836	0.899999	89.2301	0.00222609
Q88RG4	Q88RG4_PSEPK	Pp_0166	HlyD family secretion protein	Σ4	Acetate	5H_ac	161398	262548	0.00524344	0.00850918	-2.93036	0.961771	162.282	0.00222609
Q88RG4	Q88RG4_PSEPK	Pp_0166	HlyD family secretion protein	Σ4	Glucose	5H_glu	5501.12	694.625	0.000202416	2.1375e-05	-3.69531	0.0446433	10.56	0.00222609
Q88RG4	Q88RG4_PSEPK	Pp_0166	HlyD family secretion protein	Σ4	Glucose + Acetate	5H_gluAc	174210	269370	0.00637199	0.00984087	-2.76076	0.930529	154.44	0.00222609
Q88RG4	Q88RG4_PSEPK	Pp_0166	HlyD family secretion protein	Σ5	Acetate	5P_ac	922997	146771	0.0316075	0.00555175	-1.50446	0.0734526	17.5647	0.00222609
Q88RG4	Q88RG4_PSEPK	Pp_0166	HlyD family secretion protein	Σ5	Glucose	5P_glu	817200	202547	0.0307675	0.0068899	-1.52	0.105353	22.3934	0.00222609
Q88RG4	Q88RG4_PSEPK	Pp_0166	HlyD family secretion protein	Σ5	Glucose + Acetate	5P_gluAc	612186	86153.8	0.0219123	0.00269261	-1.6615	0.0533266	12.2881	0.00222609
Q88RG4	Q88RG4_PSEPK	Pp_0166	HlyD family secretion protein	PT	Acetate	PreALE_ac	692854	109541	0.0267381	0.00488705	-1.57837	0.0799767	18.2775	0.00222609
Q88RG4	Q88RG4_PSEPK	Pp_0166	HlyD family secretion protein	PT	Glucose	PreALE_glu	727773	80369.8	0.0272993	0.00259779	-1.56534	0.0415902	9.51595	0.00222609
Q88RG4	Q88RG4_PSEPK	Pp_0166	HlyD family secretion protein	WT	Acetate	WT_ac	701836	14784.7	0.0246921	0.000609086	-1.60753	0.0106752	2.46672	0.00222609
Q88RG4	Q88RG4_PSEPK	Pp_0166	HlyD family secretion protein	WT	Glucose	WT_glu	854032	94998.5	0.0307295	0.00316125	-1.51394	0.0439428	10.2874	0.00222609
Q88RG4	Q88RG4_PSEPK	Pp_0166	HlyD family secretion protein	WT	Glucose + Acetate	WT_gluAc	760902	116375	0.0289279	0.00444715	-1.542	0.0651814	15.3732	0.00222609
Q88RG3	Q88RG3_PSEPK	Pp_0167	Toxin secretion ATP-binding protein	Σ1	Acetate	2H_ac	920342	302178	0.030876	0.0100811	-1.52888	0.161946	32.6503	0.0029509
Q88RG3	Q88RG3_PSEPK	Pp_0167	Toxin secretion ATP-binding protein	Σ1	Glucose	2H_glu	431183	45644.3	0.0164772	0.00215679	-1.7855	0.0550836	13.0895	0.0029509
Q88RG3	Q88RG3_PSEPK	Pp_0167	Toxin secretion ATP-binding protein	Σ1	Glucose + Acetate	2H_gluAc	949436	57533.4	0.0353386	0.0029971	-1.45282	0.0374882	8.4811	0.0029509
Q88RG3	Q88RG3_PSEPK	Pp_0167	Toxin secretion ATP-binding protein	Σ2	Acetate	4P_ac	1.02397e+06	76178.3	0.0342382	0.00287009	-1.46654	0.037204	8.38271	0.0029509
Q88RG3	Q88RG3_PSEPK	Pp_0167	Toxin secretion ATP-binding protein	Σ2	Glucose	4P_glu	758956	179643	0.0313122	0.00679406	-1.51186	0.101895	21.6978	0.0029509
Q88RG3	Q88RG3_PSEPK	Pp_0167	Toxin secretion ATP-binding protein	Σ2	Glucose + Acetate	4P_gluAc	880011	29461.8	0.0315708	0.000582065	-1.50076	0.00797061	1.84368	0.0029509
Q88RG3	Q88RG3_PSEPK	Pp_0167	Toxin secretion ATP-binding protein	Σ3	Acetate	5G_ac	223060	183888	0.00730676	0.00606534	-2.22914	0.336153	83.0101	0.0029509
Q88RG3	Q88RG3_PSEPK	Pp_0167	Toxin secretion ATP-binding protein	Σ3	Glucose	5G_glu	6831.33	1252.46	0.000253066	4.67936e-05	-3.60217	0.0856381	18.4907	0.0029509
Q88RG3	Q88RG3_PSEPK	Pp_0167	Toxin secretion ATP-binding protein	Σ3	Glucose + Acetate	5G_gluAc	153177	129867	0.00548267	0.00465057	-2.58433	0.847035	84.8231	0.0029509
Q88RG3	Q88RG3_PSEPK	Pp_0167	Toxin secretion ATP-binding protein	Σ4	Acetate	5H_ac	466208	117329	0.0154514	0.00369706	-1.82003	0.110473	23.927	0.0029509
Q88RG3	Q88RG3_PSEPK	Pp_0167	Toxin secretion ATP-binding protein	Σ4	Glucose	5H_glu	5501.12	694.625	0.000202416	2.1375e-05	-3.69531	0.0446433	10.56	0.0029509
Q88RG3	Q88RG3_PSEPK	Pp_0167	Toxin secretion ATP-binding protein	Σ4	Glucose + Acetate	5H_gluAc	160782	164362	0.00582875	0.00592655	-2.56959	0.824575	101.678	0.0029509
Q88RG3	Q88RG3_PSEPK	Pp_0167	Toxin secretion ATP-binding protein	Σ5	Acetate	5P_ac	895072	101331	0.0305561	0.00284301	-1.51613	0.0397223	9.30422	0.0029509
Q88RG3	Q88RG3_PSEPK	Pp_0167	Toxin secretion ATP-binding protein	Σ5	Glucose	5P_glu	855963	135458	0.0324588	0.00585381	-1.49367	0.0818839	18.0346	0.0029509
Q88RG3	Q88RG3_PSEPK	Pp_0167	Toxin secretion ATP-binding protein	Σ5	Glucose + Acetate	5P_gluAc	795914	60801.2	0.0285192	0.00183793	-1.54546	0.0277021	6.44453	0.0029509
Q88RG3	Q88RG3_PSEPK	Pp_0167	Toxin secretion ATP-binding protein	PT	Acetate	PreALE_ac	899766	218665	0.0344883	0.00774342	-1.47046	0.0967356	22.4523	0.0029509
Q88RG3	Q88RG3_PSEPK	Pp_0167	Toxin secretion ATP-binding protein	PT	Glucose	PreALE_glu	871970	69642.9	0.0327607	0.00283671	-1.48591	0.0385764	8.65886	0.0029509
Q88RG3	Q88RG3_PSEPK	Pp_0167	Toxin secretion ATP-binding protein	WT	Acetate	WT_ac	1.04665e+06	459277	0.0367651	0.0159835	-1.46741	0.216145	43.4746	0.0029509
Q88RG3	Q88RG3_PSEPK	Pp_0167	Toxin secretion ATP-binding protein	WT	Glucose	WT_glu	842900	276108	0.0304049	0.0101505	-1.53646	0.165963	33.3845	0.0029509
Q88RG3	Q88RG3_PSEPK	Pp_0167	Toxin secretion ATP-binding protein	WT	Glucose + Acetate	WT_gluAc	984198	47219.1	0.0374322	0.00211937	-1.42721	0.0243388	5.66189	0.0029509
Q88RG2	Q88RG2_PSEPK	Pp_0168	Surface adhesion protein, putative	Σ1	Acetate	2H_ac	517613	24608.5	0.0173668	0.000603738	-1.76046	0.0151947	3.47638	0.00429328
Q88RG2	Q88RG2_PSEPK	Pp_0168	Surface adhesion protein, putative	Σ1	Glucose	2H_glu	651306	140402	0.0246138	0.00315952	-1.61119	0.0554031	12.8364	0.00429328
Q88RG2	Q88RG2_PSEPK	Pp_0168	Surface adhesion protein, putative	Σ1	Glucose + Acetate	2H_gluAc	990334	204744	0.0365467	0.00549388	-1.4404	0.064929	15.0325	0.00429328
Q88RG2	Q88RG2_PSEPK	Pp_0168	Surface adhesion protein, putative	Σ2	Acetate	4P_ac	557118	354661	0.0187236	0.0121615	-1.79323	0.297694	64.953	0.00429328
Q88RG2	Q88RG2_PSEPK	Pp_0168	Surface adhesion protein, putative	Σ2	Glucose	4P_glu	229347	388916	0.00935178	0.0158348	-3.31507	1.72184	169.324	0.00429328
Q88RG2	Q88RG2_PSEPK	Pp_0168	Surface adhesion protein, putative	Σ2	Glucose + Acetate	4P_gluAc	932420	295820	0.0334702	0.010668	-1.49283	0.157137	31.873	0.00429328
Q88RG2	Q88RG2_PSEPK	Pp_0168	Surface adhesion protein, putative	Σ3	Acetate	5G_ac	447413	185532	0.0146254	0.00611949	-1.86435	0.203183	41.8416	0.00429328
Q88RG2	Q88RG2_PSEPK	Pp_0168	Surface adhesion protein, putative	Σ3	Glucose	5G_glu	74850.8	118527	0.00273047	0.00431334	-3.12148	0.876694	157.97	0.00429328
Q88RG2	Q88RG2_PSEPK	Pp_0168	Surface adhesion protein, putative	Σ3	Glucose + Acetate	5G_gluAc	603941	222963	0.0217023	0.00784468	-1.68175	0.152675	36.1467	0.00429328
Q88RG2	Q88RG2_PSEPK	Pp_0168	Surface adhesion protein, putative	Σ4	Acetate	5H_ac	291093	46256.4	0.00967263	0.00152658	-2.01833	0.0722732	15.7824	0.00429328
Q88RG2	Q88RG2_PSEPK	Pp_0168	Surface adhesion protein, putative	Σ4	Glucose	5H_glu	300820	353515	0.0113167	0.0135178	-2.47606	1.11059	119.45	0.00429328
Q88RG2	Q88RG2_PSEPK	Pp_0168	Surface adhesion protein, putative	Σ4	Glucose + Acetate	5H_gluAc	518319	221882	0.0189646	0.008094	-1.74598	0.171509	42.6795	0.00429328
Q88RG2	Q88RG2_PSEPK	Pp_0168	Surface adhesion protein, putative	Σ5	Acetate	5P_ac	805116	329326	0.0276705	0.011694	-1.59076	0.218346	42.2617	0.00429328
Q88RG2	Q88RG2_PSEPK	Pp_0168	Surface adhesion protein, putative	Σ5	Glucose	5P_glu	306153	343168	0.011371	0.0126916	-2.32266	0.871658	111.614	0.00429328
Q88RG2	Q88RG2_PSEPK	Pp_0168	Surface adhesion protein, putative	Σ5	Glucose + Acetate	5P_gluAc	684759	234474	0.0245141	0.0082518	-1.62572	0.137247	33.6615	0.00429328
Q88RG2	Q88RG2_PSEPK	Pp_0168	Surface adhesion protein, putative	PT	Acetate	PreALE_ac	1.0648e+06	451478	0.0409501	0.0173186	-1.42689	0.229437	42.292	0.00429328
Q88RG2	Q88RG2_PSEPK	Pp_0168	Surface adhesion protein, putative	PT	Glucose	PreALE_glu	747013	201399	0.0278954	0.00684397	-1.5643	0.106789	24.5344	0.00429328
Q88RG2	Q88RG2_PSEPK	Pp_0168	Surface adhesion protein, putative	WT	Acetate	WT_ac	2.30222e+06	155361	0.0809766	0.0051081	-1.09223	0.0279038	6.30811	0.00429328
Q88RG2	Q88RG2_PSEPK	Pp_0168	Surface adhesion protein, putative	WT	Glucose	WT_glu	1.43889e+06	158336	0.0517636	0.00514607	-1.28742	0.0433875	9.9415	0.00429328
Q88RG2	Q88RG2_PSEPK	Pp_0168	Surface adhesion protein, putative	WT	Glucose + Acetate	WT_gluAc	1.55667e+06	125742	0.0592398	0.0056432	-1.2287	0.0413416	9.52602	0.00429328
Q88RF7	Q88RF7_PSEPK	Pp_0173	Transcriptional factor-related protein	Σ1	Acetate	2H_ac	878451	104770	0.029481	0.00349291	-1.53242	0.0501225	11.848	0.00387969
Q88RF7	Q88RF7_PSEPK	Pp_0173	Transcriptional factor-related protein	Σ1	Glucose	2H_glu	882355	126406	0.0339544	0.00724182	-1.47571	0.0928479	21.3281	0.00387969
Q88RF7	Q88RF7_PSEPK	Pp_0173	Transcriptional factor-related protein	Σ1	Glucose + Acetate	2H_gluAc	1.19405e+06	263901	0.0441189	0.00771333	-1.35957	0.0728216	17.4831	0.00387969
Q88RF7	Q88RF7_PSEPK	Pp_0173	Transcriptional factor-related protein	Σ2	Acetate	4P_ac	883837	4043.37	0.0295384	0.000292888	-1.52963	0.00430152	0.99155	0.00387969
Q88RF7	Q88RF7_PSEPK	Pp_0173	Transcriptional factor-related protein	Σ2	Glucose	4P_glu	767411	205973	0.031913	0.00938927	-1.50768	0.120695	29.4215	0.00387969
Q88RF7	Q88RF7_PSEPK	Pp_0173	Transcriptional factor-related protein	Σ2	Glucose + Acetate	4P_gluAc	1.3404e+06	184355	0.0480356	0.00589816	-1.3207	0.0548284	12.2787	0.00387969
Q88RF7	Q88RF7_PSEPK	Pp_0173	Transcriptional factor-related protein	Σ3	Acetate	5G_ac	12801.1	6534.7	0.000417428	0.000212202	-3.42765	0.266279	50.8355	0.00387969
Q88RF7	Q88RF7_PSEPK	Pp_0173	Transcriptional factor-related protein	Σ3	Glucose	5G_glu	9108.44	1669.94	0.000337421	6.23915e-05	-3.47723	0.0856381	18.4907	0.00387969
Q88RF7	Q88RF7_PSEPK	Pp_0173	Transcriptional factor-related protein	Σ3	Glucose + Acetate	5G_gluAc	50747.9	66688.2	0.00184314	0.00243437	-3.02592	0.611673	132.077	0.00387969
Q88RF7	Q88RF7_PSEPK	Pp_0173	Transcriptional factor-related protein	Σ4	Acetate	5H_ac	11765.5	2812.86	0.00039256	0.0001031	-3.41613	0.114484	26.2635	0.00387969
Q88RF7	Q88RF7_PSEPK	Pp_0173	Transcriptional factor-related protein	Σ4	Glucose	5H_glu	7334.83	926.167	0.000269887	2.85e-05	-3.57038	0.0446433	10.56	0.00387969
Q88RF7	Q88RF7_PSEPK	Pp_0173	Transcriptional factor-related protein	Σ4	Glucose + Acetate	5H_gluAc	137262	223428	0.00509449	0.00830428	-2.96315	0.980984	163.005	0.00387969
Q88RF7	Q88RF7_PSEPK	Pp_0173	Transcriptional factor-related protein	Σ5	Acetate	5P_ac	768693	344180	0.0261654	0.0114868	-1.61921	0.233847	43.9006	0.00387969
Q88RF7	Q88RF7_PSEPK	Pp_0173	Transcriptional factor-related protein	Σ5	Glucose	5P_glu	941607	152530	0.0357301	0.00685801	-1.45206	0.0805034	19.1939	0.00387969
Q88RF7	Q88RF7_PSEPK	Pp_0173	Transcriptional factor-related protein	Σ5	Glucose + Acetate	5P_gluAc	1.29081e+06	47236.1	0.0462992	0.00244067	-1.33483	0.0231175	5.27152	0.00387969
Q88RF7	Q88RF7_PSEPK	Pp_0173	Transcriptional factor-related protein	PT	Acetate	PreALE_ac	941062	61382.9	0.0362587	0.0032977	-1.442	0.0409616	9.09491	0.00387969
Q88RF7	Q88RF7_PSEPK	Pp_0173	Transcriptional factor-related protein	PT	Glucose	PreALE_glu	982945	246479	0.0371949	0.0109361	-1.4428	0.122149	29.402	0.00387969
Q88RF7	Q88RF7_PSEPK	Pp_0173	Transcriptional factor-related protein	WT	Acetate	WT_ac	884601	280184	0.0311249	0.0098748	-1.52424	0.156546	31.7264	0.00387969
Q88RF7	Q88RF7_PSEPK	Pp_0173	Transcriptional factor-related protein	WT	Glucose	WT_glu	845965	85155.5	0.0304427	0.00284144	-1.51777	0.0403005	9.33372	0.00387969
Q88RF7	Q88RF7_PSEPK	Pp_0173	Transcriptional factor-related protein	WT	Glucose + Acetate	WT_gluAc	1.17757e+06	108422	0.0447217	0.00317521	-1.35023	0.031382	7.09994	0.00387969
Q88RF0	Q88RF0_PSEPK	Pp_0180	Cytochrome c family protein	Σ1	Acetate	2H_ac	150508	39209.7	0.00505934	0.00136997	-2.30596	0.112809	27.078	0.000729943
Q88RF0	Q88RF0_PSEPK	Pp_0180	Cytochrome c family protein	Σ1	Glucose	2H_glu	161541	51756.8	0.00606921	0.00140165	-2.22442	0.0986215	23.0945	0.000729943
Q88RF0	Q88RF0_PSEPK	Pp_0180	Cytochrome c family protein	Σ1	Glucose + Acetate	2H_gluAc	185635	81028.5	0.00682445	0.00269213	-2.18643	0.158944	39.4483	0.000729943
Q88RF0	Q88RF0_PSEPK	Pp_0180	Cytochrome c family protein	Σ2	Acetate	4P_ac	165692	34357.1	0.00554296	0.00118735	-2.26353	0.0994788	21.4209	0.000729943
Q88RF0	Q88RF0_PSEPK	Pp_0180	Cytochrome c family protein	Σ2	Glucose	4P_glu	301309	153817	0.0125706	0.00667894	-1.94803	0.257897	53.1313	0.000729943
Q88RF0	Q88RF0_PSEPK	Pp_0180	Cytochrome c family protein	Σ2	Glucose + Acetate	4P_gluAc	107203	12006.4	0.00384555	0.00041333	-2.41667	0.0456823	10.7483	0.000729943
Q88RF0	Q88RF0_PSEPK	Pp_0180	Cytochrome c family protein	Σ3	Acetate	5G_ac	134388	97312.6	0.0043863	0.00316369	-2.48268	0.454923	72.1266	0.000729943
Q88RF0	Q88RF0_PSEPK	Pp_0180	Cytochrome c family protein	Σ3	Glucose	5G_glu	138877	25460.8	0.00514712	0.000964024	-2.29357	0.0820693	18.7294	0.000729943
Q88RF0	Q88RF0_PSEPK	Pp_0180	Cytochrome c family protein	Σ3	Glucose + Acetate	5G_gluAc	176295	80165.5	0.00632827	0.00281876	-2.22472	0.178642	44.5423	0.000729943
Q88RF0	Q88RF0_PSEPK	Pp_0180	Cytochrome c family protein	Σ4	Acetate	5H_ac	133483	16698	0.00444546	0.000662609	-2.35523	0.0637003	14.9053	0.000729943
Q88RF0	Q88RF0_PSEPK	Pp_0180	Cytochrome c family protein	Σ4	Glucose	5H_glu	228688	144918	0.00835632	0.00514007	-2.12905	0.251714	61.5112	0.000729943
Q88RF0	Q88RF0_PSEPK	Pp_0180	Cytochrome c family protein	Σ4	Glucose + Acetate	5H_gluAc	149617	26778.3	0.00547775	0.000997329	-2.26659	0.083762	18.2069	0.000729943
Q88RF0	Q88RF0_PSEPK	Pp_0180	Cytochrome c family protein	Σ5	Acetate	5P_ac	131820	23183.2	0.00449683	0.000708611	-2.35081	0.0702298	15.758	0.000729943
Q88RF0	Q88RF0_PSEPK	Pp_0180	Cytochrome c family protein	Σ5	Glucose	5P_glu	275191	113386	0.0104358	0.00435203	-2.0141	0.218761	41.7027	0.000729943
Q88RF0	Q88RF0_PSEPK	Pp_0180	Cytochrome c family protein	Σ5	Glucose + Acetate	5P_gluAc	120484	20530.4	0.00431154	0.00067069	-2.36909	0.0707333	15.5557	0.000729943
Q88RF0	Q88RF0_PSEPK	Pp_0180	Cytochrome c family protein	PT	Acetate	PreALE_ac	286460	128243	0.0111129	0.00521471	-1.9933	0.2161	46.9248	0.000729943
Q88RF0	Q88RF0_PSEPK	Pp_0180	Cytochrome c family protein	PT	Glucose	PreALE_glu	417909	159485	0.0158024	0.00633405	-1.83863	0.22686	40.0829	0.000729943
Q88RF0	Q88RF0_PSEPK	Pp_0180	Cytochrome c family protein	WT	Acetate	WT_ac	153441	8802.78	0.00539918	0.000337502	-2.26823	0.0267158	6.25099	0.000729943
Q88RF0	Q88RF0_PSEPK	Pp_0180	Cytochrome c family protein	WT	Glucose	WT_glu	132261	16007.1	0.00475825	0.000536315	-2.32448	0.0507405	11.2713	0.000729943
Q88RF0	Q88RF0_PSEPK	Pp_0180	Cytochrome c family protein	WT	Glucose + Acetate	WT_gluAc	111824	51339.4	0.00426958	0.00203403	-2.40004	0.194496	47.6401	0.000729943
Q88RE7	Q88RE7_PSEPK	Pp_0183	Glutathione S-transferase family protein	Σ1	Acetate	2H_ac	865065	99068.6	0.0290493	0.00349583	-1.53895	0.0520477	12.0341	0.000939382
Q88RE7	Q88RE7_PSEPK	Pp_0183	Glutathione S-transferase family protein	Σ1	Glucose	2H_glu	664700	128472	0.0252667	0.00433373	-1.60177	0.0752846	17.152	0.000939382
Q88RE7	Q88RE7_PSEPK	Pp_0183	Glutathione S-transferase family protein	Σ1	Glucose + Acetate	2H_gluAc	799408	203202	0.0299202	0.00854485	-1.5376	0.137341	28.5588	0.000939382
Q88RE7	Q88RE7_PSEPK	Pp_0183	Glutathione S-transferase family protein	Σ2	Acetate	4P_ac	827088	149796	0.0275982	0.00467598	-1.56361	0.0779875	16.9431	0.000939382
Q88RE7	Q88RE7_PSEPK	Pp_0183	Glutathione S-transferase family protein	Σ2	Glucose	4P_glu	566584	174062	0.0234288	0.00699373	-1.64236	0.123405	29.851	0.000939382
Q88RE7	Q88RE7_PSEPK	Pp_0183	Glutathione S-transferase family protein	Σ2	Glucose + Acetate	4P_gluAc	824879	23983	0.029606	0.00111101	-1.52882	0.0162208	3.75265	0.000939382
Q88RE7	Q88RE7_PSEPK	Pp_0183	Glutathione S-transferase family protein	Σ3	Acetate	5G_ac	928053	67854.4	0.0303079	0.00218003	-1.51921	0.0316949	7.19295	0.000939382
Q88RE7	Q88RE7_PSEPK	Pp_0183	Glutathione S-transferase family protein	Σ3	Glucose	5G_glu	663714	245740	0.0244738	0.00867304	-1.63097	0.163238	35.4381	0.000939382
Q88RE7	Q88RE7_PSEPK	Pp_0183	Glutathione S-transferase family protein	Σ3	Glucose + Acetate	5G_gluAc	918088	93718.5	0.0330153	0.00301542	-1.4825	0.0399529	9.13341	0.000939382
Q88RE7	Q88RE7_PSEPK	Pp_0183	Glutathione S-transferase family protein	Σ4	Acetate	5H_ac	870993	149984	0.028925	0.00477613	-1.54295	0.0754472	16.5121	0.000939382
Q88RE7	Q88RE7_PSEPK	Pp_0183	Glutathione S-transferase family protein	Σ4	Glucose	5H_glu	750953	27776	0.0276652	0.000505941	-1.55811	0.00793194	1.8288	0.000939382
Q88RE7	Q88RE7_PSEPK	Pp_0183	Glutathione S-transferase family protein	Σ4	Glucose + Acetate	5H_gluAc	930681	105203	0.0340916	0.00419728	-1.46967	0.0556561	12.3118	0.000939382
Q88RE7	Q88RE7_PSEPK	Pp_0183	Glutathione S-transferase family protein	Σ5	Acetate	5P_ac	842901	23712.4	0.0288256	0.00128882	-1.54052	0.0196742	4.47109	0.000939382
Q88RE7	Q88RE7_PSEPK	Pp_0183	Glutathione S-transferase family protein	Σ5	Glucose	5P_glu	539636	163378	0.0203636	0.00584794	-1.7027	0.121634	28.7176	0.000939382
Q88RE7	Q88RE7_PSEPK	Pp_0183	Glutathione S-transferase family protein	Σ5	Glucose + Acetate	5P_gluAc	898483	5759.13	0.032218	0.000819502	-1.49199	0.0109939	2.54362	0.000939382
Q88RE7	Q88RE7_PSEPK	Pp_0183	Glutathione S-transferase family protein	PT	Acetate	PreALE_ac	998998	96256.5	0.0384939	0.00441731	-1.4169	0.0524393	11.4753	0.000939382
Q88RE7	Q88RE7_PSEPK	Pp_0183	Glutathione S-transferase family protein	PT	Glucose	PreALE_glu	828464	32819.8	0.0311061	0.00105446	-1.50735	0.01496	3.38987	0.000939382
Q88RE7	Q88RE7_PSEPK	Pp_0183	Glutathione S-transferase family protein	WT	Acetate	WT_ac	922589	16318.9	0.0324575	0.000622472	-1.48874	0.00835777	1.9178	0.000939382
Q88RE7	Q88RE7_PSEPK	Pp_0183	Glutathione S-transferase family protein	WT	Glucose	WT_glu	659693	203046	0.0237483	0.00729918	-1.64053	0.150869	30.7356	0.000939382
Q88RE7	Q88RE7_PSEPK	Pp_0183	Glutathione S-transferase family protein	WT	Glucose + Acetate	WT_gluAc	723255	7236.91	0.0275016	0.000504834	-1.56069	0.00801065	1.83565	0.000939382
Q88RE6	Q88RE6_PSEPK	Ppra	Alginate biosynthesis protein PprA	Σ1	Acetate	2H_ac	426952	62335.7	0.0143379	0.0021866	-1.84688	0.0662861	15.2505	0.00126282
Q88RE6	Q88RE6_PSEPK	Ppra	Alginate biosynthesis protein PprA	Σ1	Glucose	2H_glu	244000	79297.3	0.00916511	0.00212581	-2.04514	0.0955524	23.1946	0.00126282
Q88RE6	Q88RE6_PSEPK	Ppra	Alginate biosynthesis protein PprA	Σ1	Glucose + Acetate	2H_gluAc	569680	77181.1	0.0212463	0.00348914	-1.6769	0.0750215	16.4223	0.00126282
Q88RE6	Q88RE6_PSEPK	Ppra	Alginate biosynthesis protein PprA	Σ2	Acetate	4P_ac	395751	19494.4	0.0132307	0.000787819	-1.87893	0.025869	5.95446	0.00126282
Q88RE6	Q88RE6_PSEPK	Ppra	Alginate biosynthesis protein PprA	Σ2	Glucose	4P_glu	303206	101983	0.0125698	0.00423503	-1.91924	0.16018	33.692	0.00126282
Q88RE6	Q88RE6_PSEPK	Ppra	Alginate biosynthesis protein PprA	Σ2	Glucose + Acetate	4P_gluAc	496891	99038	0.0178131	0.00338807	-1.75459	0.0836858	19.0202	0.00126282
Q88RE6	Q88RE6_PSEPK	Ppra	Alginate biosynthesis protein PprA	Σ3	Acetate	5G_ac	407193	23805.7	0.0132962	0.000714088	-1.87668	0.0229843	5.3706	0.00126282
Q88RE6	Q88RE6_PSEPK	Ppra	Alginate biosynthesis protein PprA	Σ3	Glucose	5G_glu	287433	53491.1	0.0106238	0.00181793	-1.97831	0.0788202	17.1119	0.00126282
Q88RE6	Q88RE6_PSEPK	Ppra	Alginate biosynthesis protein PprA	Σ3	Glucose + Acetate	5G_gluAc	451899	79067.6	0.0162476	0.00273126	-1.79338	0.0740039	16.8102	0.00126282
Q88RE6	Q88RE6_PSEPK	Ppra	Alginate biosynthesis protein PprA	Σ4	Acetate	5H_ac	364537	43840.9	0.0121297	0.00165749	-1.91879	0.0582769	13.6648	0.00126282
Q88RE6	Q88RE6_PSEPK	Ppra	Alginate biosynthesis protein PprA	Σ4	Glucose	5H_glu	261050	67497.6	0.00957751	0.00226556	-2.02774	0.110974	23.655	0.00126282
Q88RE6	Q88RE6_PSEPK	Ppra	Alginate biosynthesis protein PprA	Σ4	Glucose + Acetate	5H_gluAc	472962	47688.9	0.0172978	0.00154117	-1.76313	0.0378581	8.90964	0.00126282
Q88RE6	Q88RE6_PSEPK	Ppra	Alginate biosynthesis protein PprA	Σ5	Acetate	5P_ac	498593	23347.9	0.0170558	0.00110882	-1.76875	0.0287891	6.50109	0.00126282
Q88RE6	Q88RE6_PSEPK	Ppra	Alginate biosynthesis protein PprA	Σ5	Glucose	5P_glu	274347	36240.8	0.0104027	0.00166175	-1.98646	0.0681195	15.9743	0.00126282
Q88RE6	Q88RE6_PSEPK	Ppra	Alginate biosynthesis protein PprA	Σ5	Glucose + Acetate	5P_gluAc	558173	34641.7	0.0200285	0.00162206	-1.69928	0.0344385	8.09876	0.00126282
Q88RE6	Q88RE6_PSEPK	Ppra	Alginate biosynthesis protein PprA	PT	Acetate	PreALE_ac	807182	65487.6	0.0310315	0.00220118	-1.50901	0.0307302	7.09337	0.00126282
Q88RE6	Q88RE6_PSEPK	Ppra	Alginate biosynthesis protein PprA	PT	Glucose	PreALE_glu	470135	58966.3	0.0176465	0.00208599	-1.7557	0.052737	11.821	0.00126282
Q88RE6	Q88RE6_PSEPK	Ppra	Alginate biosynthesis protein PprA	WT	Acetate	WT_ac	655003	65056.4	0.0230515	0.00241268	-1.63887	0.0451248	10.4665	0.00126282
Q88RE6	Q88RE6_PSEPK	Ppra	Alginate biosynthesis protein PprA	WT	Glucose	WT_glu	180087	148165	0.00645234	0.00530832	-2.50132	0.829425	82.2698	0.00126282
Q88RE6	Q88RE6_PSEPK	Ppra	Alginate biosynthesis protein PprA	WT	Glucose + Acetate	WT_gluAc	407054	96428.6	0.0154643	0.00363554	-1.81876	0.102916	23.5092	0.00126282
Q88RE5	HEM3_PSEPK	Hemc	Porphobilinogen deaminase	Σ1	Acetate	2H_ac	456113	25972.3	0.0153113	0.000940469	-1.81553	0.0266943	6.14232	0.00100957
Q88RE5	HEM3_PSEPK	Hemc	Porphobilinogen deaminase	Σ1	Glucose	2H_glu	472779	93988.3	0.0179375	0.00285049	-1.75008	0.0716274	15.8912	0.00100957
Q88RE5	HEM3_PSEPK	Hemc	Porphobilinogen deaminase	Σ1	Glucose + Acetate	2H_gluAc	576037	120014	0.0212433	0.00315181	-1.67606	0.0658837	14.8367	0.00100957
Q88RE5	HEM3_PSEPK	Hemc	Porphobilinogen deaminase	Σ2	Acetate	4P_ac	388670	48469.4	0.013003	0.00178765	-1.88863	0.0586101	13.748	0.00100957
Q88RE5	HEM3_PSEPK	Hemc	Porphobilinogen deaminase	Σ2	Glucose	4P_glu	394988	27410.8	0.0163403	0.000790329	-1.78708	0.0211349	4.83667	0.00100957
Q88RE5	HEM3_PSEPK	Hemc	Porphobilinogen deaminase	Σ2	Glucose + Acetate	4P_gluAc	637920	11383.6	0.0228947	0.000613223	-1.64037	0.0117206	2.67845	0.00100957
Q88RE5	HEM3_PSEPK	Hemc	Porphobilinogen deaminase	Σ3	Acetate	5G_ac	563319	55622.2	0.0184049	0.0019292	-1.73663	0.044842	10.482	0.00100957
Q88RE5	HEM3_PSEPK	Hemc	Porphobilinogen deaminase	Σ3	Glucose	5G_glu	386524	73870.8	0.0143157	0.00272719	-1.8492	0.0798143	19.0504	0.00100957
Q88RE5	HEM3_PSEPK	Hemc	Porphobilinogen deaminase	Σ3	Glucose + Acetate	5G_gluAc	634852	35274.4	0.0228392	0.00107406	-1.64164	0.0205253	4.7027	0.00100957
Q88RE5	HEM3_PSEPK	Hemc	Porphobilinogen deaminase	Σ4	Acetate	5H_ac	500870	105805	0.0165952	0.00311034	-1.78485	0.0782281	18.7424	0.00100957
Q88RE5	HEM3_PSEPK	Hemc	Porphobilinogen deaminase	Σ4	Glucose	5H_glu	490843	50882.6	0.0180665	0.00152813	-1.74414	0.0361993	8.45833	0.00100957
Q88RE5	HEM3_PSEPK	Hemc	Porphobilinogen deaminase	Σ4	Glucose + Acetate	5H_gluAc	642861	3049.87	0.0235301	0.000394859	-1.62842	0.00725785	1.6781	0.00100957
Q88RE5	HEM3_PSEPK	Hemc	Porphobilinogen deaminase	Σ5	Acetate	5P_ac	321919	130861	0.0110173	0.00453002	-1.98016	0.165469	41.1172	0.00100957
Q88RE5	HEM3_PSEPK	Hemc	Porphobilinogen deaminase	Σ5	Glucose	5P_glu	478118	72353.2	0.0180514	0.00237206	-1.74588	0.0552245	13.1406	0.00100957
Q88RE5	HEM3_PSEPK	Hemc	Porphobilinogen deaminase	Σ5	Glucose + Acetate	5P_gluAc	680701	5379.6	0.0244045	0.000295341	-1.61255	0.00523784	1.21019	0.00100957
Q88RE5	HEM3_PSEPK	Hemc	Porphobilinogen deaminase	PT	Acetate	PreALE_ac	262245	105144	0.0100457	0.0038492	-2.02279	0.170346	38.3169	0.00100957
Q88RE5	HEM3_PSEPK	Hemc	Porphobilinogen deaminase	PT	Glucose	PreALE_glu	547032	34589.4	0.0205303	0.00100414	-1.688	0.0215127	4.89102	0.00100957
Q88RE5	HEM3_PSEPK	Hemc	Porphobilinogen deaminase	WT	Acetate	WT_ac	313977	101130	0.0110464	0.00355596	-1.9708	0.132655	32.1912	0.00100957
Q88RE5	HEM3_PSEPK	Hemc	Porphobilinogen deaminase	WT	Glucose	WT_glu	675245	45756.2	0.0243051	0.00154473	-1.61488	0.0274135	6.35557	0.00100957
Q88RE5	HEM3_PSEPK	Hemc	Porphobilinogen deaminase	WT	Glucose + Acetate	WT_gluAc	497105	135993	0.018825	0.00466556	-1.73358	0.102249	24.7838	0.00100957
Q88RE3	Q88RE3_PSEPK	Pp_0188	Uroporphyrin-III C-methyltransferase, putative	Σ1	Acetate	2H_ac	990675	91361.9	0.0332749	0.00341472	-1.47947	0.0459594	10.2622	0.00181167
Q88RE3	Q88RE3_PSEPK	Pp_0188	Uroporphyrin-III C-methyltransferase, putative	Σ1	Glucose	2H_glu	646582	296629	0.0241335	0.00922718	-1.64105	0.180503	38.2339	0.00181167
Q88RE3	Q88RE3_PSEPK	Pp_0188	Uroporphyrin-III C-methyltransferase, putative	Σ1	Glucose + Acetate	2H_gluAc	892883	316961	0.0326758	0.0098745	-1.50134	0.147921	30.2197	0.00181167
Q88RE3	Q88RE3_PSEPK	Pp_0188	Uroporphyrin-III C-methyltransferase, putative	Σ2	Acetate	4P_ac	1.04125e+06	41570.1	0.0347939	0.00120989	-1.45867	0.0149767	3.4773	0.00181167
Q88RE3	Q88RE3_PSEPK	Pp_0188	Uroporphyrin-III C-methyltransferase, putative	Σ2	Glucose	4P_glu	398015	35505.4	0.0164687	0.00126963	-1.78418	0.0327994	7.70936	0.00181167
Q88RE3	Q88RE3_PSEPK	Pp_0188	Uroporphyrin-III C-methyltransferase, putative	Σ2	Glucose + Acetate	4P_gluAc	944387	147502	0.0338673	0.00503934	-1.47352	0.0660279	14.8797	0.00181167
Q88RE3	Q88RE3_PSEPK	Pp_0188	Uroporphyrin-III C-methyltransferase, putative	Σ3	Acetate	5G_ac	1.03932e+06	4669.59	0.0339436	0.00023635	-1.46925	0.00302098	0.696302	0.00181167
Q88RE3	Q88RE3_PSEPK	Pp_0188	Uroporphyrin-III C-methyltransferase, putative	Σ3	Glucose	5G_glu	722413	144282	0.026708	0.00503083	-1.57877	0.0850257	18.8364	0.00181167
Q88RE3	Q88RE3_PSEPK	Pp_0188	Uroporphyrin-III C-methyltransferase, putative	Σ3	Glucose + Acetate	5G_gluAc	1.17296e+06	130469	0.0421903	0.00442736	-1.37636	0.0452193	10.4938	0.00181167
Q88RE3	Q88RE3_PSEPK	Pp_0188	Uroporphyrin-III C-methyltransferase, putative	Σ4	Acetate	5H_ac	860362	133678	0.0285541	0.00400844	-1.54722	0.0615747	14.0381	0.00181167
Q88RE3	Q88RE3_PSEPK	Pp_0188	Uroporphyrin-III C-methyltransferase, putative	Σ4	Glucose	5H_glu	806290	132216	0.0296314	0.00412954	-1.53123	0.0631834	13.9364	0.00181167
Q88RE3	Q88RE3_PSEPK	Pp_0188	Uroporphyrin-III C-methyltransferase, putative	Σ4	Glucose + Acetate	5H_gluAc	1.19047e+06	92821	0.0435539	0.0030889	-1.3617	0.0306112	7.09215	0.00181167
Q88RE3	Q88RE3_PSEPK	Pp_0188	Uroporphyrin-III C-methyltransferase, putative	Σ5	Acetate	5P_ac	1.10018e+06	112805	0.0375638	0.00312318	-1.42623	0.0361968	8.31432	0.00181167
Q88RE3	Q88RE3_PSEPK	Pp_0188	Uroporphyrin-III C-methyltransferase, putative	Σ5	Glucose	5P_glu	586251	161414	0.0220932	0.00560838	-1.66444	0.104431	25.3851	0.00181167
Q88RE3	Q88RE3_PSEPK	Pp_0188	Uroporphyrin-III C-methyltransferase, putative	Σ5	Glucose + Acetate	5P_gluAc	1.02209e+06	34875.5	0.0366319	0.000584741	-1.43618	0.0069166	1.59626	0.00181167
Q88RE3	Q88RE3_PSEPK	Pp_0188	Uroporphyrin-III C-methyltransferase, putative	PT	Acetate	PreALE_ac	1.20254e+06	214437	0.0461831	0.00749502	-1.34006	0.0736075	16.2289	0.00181167
Q88RE3	Q88RE3_PSEPK	Pp_0188	Uroporphyrin-III C-methyltransferase, putative	PT	Glucose	PreALE_glu	936652	161244	0.0350135	0.00486631	-1.4591	0.0630922	13.8984	0.00181167
Q88RE3	Q88RE3_PSEPK	Pp_0188	Uroporphyrin-III C-methyltransferase, putative	WT	Acetate	WT_ac	1.42735e+06	70494.9	0.0502123	0.00240917	-1.29953	0.0210289	4.79797	0.00181167
Q88RE3	Q88RE3_PSEPK	Pp_0188	Uroporphyrin-III C-methyltransferase, putative	WT	Glucose	WT_glu	877677	36234.9	0.0315938	0.00114713	-1.50059	0.0158671	3.63087	0.00181167
Q88RE3	Q88RE3_PSEPK	Pp_0188	Uroporphyrin-III C-methyltransferase, putative	WT	Glucose + Acetate	WT_gluAc	844859	125516	0.0320625	0.00413329	-1.49653	0.0581051	12.8914	0.00181167
Q88RE2	Q88RE2_PSEPK	Hemy	HemY protein	Σ1	Acetate	2H_ac	1.92881e+06	226188	0.0646784	0.00673707	-1.19076	0.0440307	10.4163	0.00562894
Q88RE2	Q88RE2_PSEPK	Hemy	HemY protein	Σ1	Glucose	2H_glu	609578	169667	0.022963	0.0043213	-1.64386	0.078778	18.8185	0.00562894
Q88RE2	Q88RE2_PSEPK	Hemy	HemY protein	Σ1	Glucose + Acetate	2H_gluAc	1.78434e+06	859698	0.0658021	0.029329	-1.20892	0.184933	44.5715	0.00562894
Q88RE2	Q88RE2_PSEPK	Hemy	HemY protein	Σ2	Acetate	4P_ac	2.14274e+06	351173	0.0716322	0.0118746	-1.14916	0.0759032	16.5771	0.00562894
Q88RE2	Q88RE2_PSEPK	Hemy	HemY protein	Σ2	Glucose	4P_glu	571171	256689	0.0235393	0.0101927	-1.65295	0.174651	43.3006	0.00562894
Q88RE2	Q88RE2_PSEPK	Hemy	HemY protein	Σ2	Glucose + Acetate	4P_gluAc	2.71256e+06	278219	0.0974406	0.011306	-1.0133	0.0521023	11.603	0.00562894
Q88RE2	Q88RE2_PSEPK	Hemy	HemY protein	Σ3	Acetate	5G_ac	1.7822e+06	408023	0.0582545	0.013636	-1.24325	0.107717	23.4077	0.00562894
Q88RE2	Q88RE2_PSEPK	Hemy	HemY protein	Σ3	Glucose	5G_glu	966574	492938	0.0357617	0.0181371	-1.48018	0.202549	50.7165	0.00562894
Q88RE2	Q88RE2_PSEPK	Hemy	HemY protein	Σ3	Glucose + Acetate	5G_gluAc	2.52452e+06	250392	0.0908097	0.00834566	-1.04306	0.0391961	9.19028	0.00562894
Q88RE2	Q88RE2_PSEPK	Hemy	HemY protein	Σ4	Acetate	5H_ac	2.05181e+06	380458	0.0683412	0.0136705	-1.17162	0.0924881	20.0034	0.00562894
Q88RE2	Q88RE2_PSEPK	Hemy	HemY protein	Σ4	Glucose	5H_glu	1.22302e+06	491731	0.0447505	0.0171809	-1.37562	0.194931	38.3927	0.00562894
Q88RE2	Q88RE2_PSEPK	Hemy	HemY protein	Σ4	Glucose + Acetate	5H_gluAc	2.78005e+06	129303	0.101714	0.00345868	-0.992786	0.0146287	3.40041	0.00562894
Q88RE2	Q88RE2_PSEPK	Hemy	HemY protein	Σ5	Acetate	5P_ac	1.9961e+06	587029	0.0679865	0.0187032	-1.17893	0.122682	27.5102	0.00562894
Q88RE2	Q88RE2_PSEPK	Hemy	HemY protein	Σ5	Glucose	5P_glu	843441	219767	0.032072	0.00939123	-1.50535	0.119631	29.2817	0.00562894
Q88RE2	Q88RE2_PSEPK	Hemy	HemY protein	Σ5	Glucose + Acetate	5P_gluAc	2.90366e+06	83241.5	0.104085	0.00208601	-0.982671	0.00873794	2.00415	0.00562894
Q88RE2	Q88RE2_PSEPK	Hemy	HemY protein	PT	Acetate	PreALE_ac	1.78098e+06	502632	0.068137	0.0172039	-1.17678	0.108097	25.2489	0.00562894
Q88RE2	Q88RE2_PSEPK	Hemy	HemY protein	PT	Glucose	PreALE_glu	1.15465e+06	380909	0.043275	0.0136539	-1.37821	0.125501	31.5515	0.00562894
Q88RE2	Q88RE2_PSEPK	Hemy	HemY protein	WT	Acetate	WT_ac	2.26292e+06	462929	0.0796561	0.0165799	-1.10572	0.0973796	20.8143	0.00562894
Q88RE2	Q88RE2_PSEPK	Hemy	HemY protein	WT	Glucose	WT_glu	1.59007e+06	649133	0.0571055	0.0229829	-1.27325	0.208855	40.2464	0.00562894
Q88RE2	Q88RE2_PSEPK	Hemy	HemY protein	WT	Glucose + Acetate	WT_gluAc	2.42854e+06	59006.5	0.0923206	0.000579547	-1.03471	0.00272728	0.627755	0.00562894
Q88RE1	Q88RE1_PSEPK	Pfra	Transcriptional regulator PfrA	Σ1	Acetate	2H_ac	404609	165393	0.0136006	0.00566562	-1.89359	0.191804	41.6572	0.00156899
Q88RE1	Q88RE1_PSEPK	Pfra	Transcriptional regulator PfrA	Σ1	Glucose	2H_glu	296835	343105	0.0106434	0.0115774	-2.14604	0.463278	108.775	0.00156899
Q88RE1	Q88RE1_PSEPK	Pfra	Transcriptional regulator PfrA	Σ1	Glucose + Acetate	2H_gluAc	444347	313174	0.0161415	0.0108103	-1.85683	0.289287	66.972	0.00156899
Q88RE1	Q88RE1_PSEPK	Pfra	Transcriptional regulator PfrA	Σ2	Acetate	4P_ac	322237	174288	0.0107329	0.00570601	-2.00686	0.215327	53.1638	0.00156899
Q88RE1	Q88RE1_PSEPK	Pfra	Transcriptional regulator PfrA	Σ2	Glucose	4P_glu	93746.5	54743.2	0.00385349	0.00221073	-2.47027	0.281885	57.3694	0.00156899
Q88RE1	Q88RE1_PSEPK	Pfra	Transcriptional regulator PfrA	Σ2	Glucose + Acetate	4P_gluAc	606754	219124	0.0218542	0.00816869	-1.68412	0.182275	37.3781	0.00156899
Q88RE1	Q88RE1_PSEPK	Pfra	Transcriptional regulator PfrA	Σ3	Acetate	5G_ac	287570	60971.6	0.00938402	0.00193859	-2.03413	0.0933348	20.6584	0.00156899
Q88RE1	Q88RE1_PSEPK	Pfra	Transcriptional regulator PfrA	Σ3	Glucose	5G_glu	181253	45636.5	0.00672061	0.00174212	-2.18334	0.121226	25.9221	0.00156899
Q88RE1	Q88RE1_PSEPK	Pfra	Transcriptional regulator PfrA	Σ3	Glucose + Acetate	5G_gluAc	807947	55387.9	0.0290618	0.00168639	-1.53718	0.0256439	5.80279	0.00156899
Q88RE1	Q88RE1_PSEPK	Pfra	Transcriptional regulator PfrA	Σ4	Acetate	5H_ac	296522	15882.5	0.00985013	0.000410319	-2.00681	0.0179812	4.16562	0.00156899
Q88RE1	Q88RE1_PSEPK	Pfra	Transcriptional regulator PfrA	Σ4	Glucose	5H_glu	242533	120370	0.00886808	0.00427471	-2.0925	0.239615	48.2033	0.00156899
Q88RE1	Q88RE1_PSEPK	Pfra	Transcriptional regulator PfrA	Σ4	Glucose + Acetate	5H_gluAc	645231	217188	0.0235538	0.00773798	-1.64636	0.160995	32.8524	0.00156899
Q88RE1	Q88RE1_PSEPK	Pfra	Transcriptional regulator PfrA	Σ5	Acetate	5P_ac	326869	225102	0.0110763	0.0074547	-2.03932	0.351436	67.3033	0.00156899
Q88RE1	Q88RE1_PSEPK	Pfra	Transcriptional regulator PfrA	Σ5	Glucose	5P_glu	144805	71159.5	0.00542836	0.00258352	-2.30837	0.25227	47.593	0.00156899
Q88RE1	Q88RE1_PSEPK	Pfra	Transcriptional regulator PfrA	Σ5	Glucose + Acetate	5P_gluAc	696028	287336	0.0248382	0.00998834	-1.63429	0.206341	40.2137	0.00156899
Q88RE1	Q88RE1_PSEPK	Pfra	Transcriptional regulator PfrA	PT	Acetate	PreALE_ac	198731	63802.9	0.00760579	0.00222405	-2.13155	0.118398	29.2415	0.00156899
Q88RE1	Q88RE1_PSEPK	Pfra	Transcriptional regulator PfrA	PT	Glucose	PreALE_glu	377193	274710	0.0140301	0.0100025	-1.94297	0.328684	71.2927	0.00156899
Q88RE1	Q88RE1_PSEPK	Pfra	Transcriptional regulator PfrA	WT	Acetate	WT_ac	214380	57132.9	0.00753497	0.00197222	-2.13355	0.119693	26.1742	0.00156899
Q88RE1	Q88RE1_PSEPK	Pfra	Transcriptional regulator PfrA	WT	Glucose	WT_glu	213145	59448.4	0.00768868	0.00221411	-2.12761	0.136099	28.7971	0.00156899
Q88RE1	Q88RE1_PSEPK	Pfra	Transcriptional regulator PfrA	WT	Glucose + Acetate	WT_gluAc	230304	19539.7	0.00875005	0.00062528	-2.05875	0.0315496	7.14602	0.00156899
Q88RD8	Q88RD8_PSEPK	Algp	Alginate regulatory protein AlgP	Σ1	Acetate	2H_ac	3.18228e+06	251839	0.106743	0.00703659	-0.972277	0.0281462	6.59211	0.00497019
Q88RD8	Q88RD8_PSEPK	Algp	Alginate regulatory protein AlgP	Σ1	Glucose	2H_glu	2.05246e+06	202821	0.078202	0.00622044	-1.10768	0.0339049	7.95433	0.00497019
Q88RD8	Q88RD8_PSEPK	Algp	Alginate regulatory protein AlgP	Σ1	Glucose + Acetate	2H_gluAc	2.77955e+06	141982	0.103277	0.00345503	-0.986161	0.0146082	3.34542	0.00497019
Q88RD8	Q88RD8_PSEPK	Algp	Alginate regulatory protein AlgP	Σ2	Acetate	4P_ac	2.97926e+06	61323	0.099589	0.00332404	-1.00195	0.0144426	3.33775	0.00497019
Q88RD8	Q88RD8_PSEPK	Algp	Alginate regulatory protein AlgP	Σ2	Glucose	4P_glu	1.90034e+06	162653	0.0786186	0.00551522	-1.10517	0.0299993	7.01516	0.00497019
Q88RD8	Q88RD8_PSEPK	Algp	Alginate regulatory protein AlgP	Σ2	Glucose + Acetate	4P_gluAc	2.91953e+06	196408	0.104808	0.00784901	-0.980432	0.0329446	7.48896	0.00497019
Q88RD8	Q88RD8_PSEPK	Algp	Alginate regulatory protein AlgP	Σ3	Acetate	5G_ac	2.23241e+06	354034	0.0729318	0.0117998	-1.14103	0.072459	16.1792	0.00497019
Q88RD8	Q88RD8_PSEPK	Algp	Alginate regulatory protein AlgP	Σ3	Glucose	5G_glu	1.89733e+06	122588	0.0702943	0.0050387	-1.15384	0.0314955	7.168	0.00497019
Q88RD8	Q88RD8_PSEPK	Algp	Alginate regulatory protein AlgP	Σ3	Glucose + Acetate	5G_gluAc	2.86143e+06	55707.4	0.102973	0.00202238	-0.987331	0.00853154	1.96399	0.00497019
Q88RD8	Q88RD8_PSEPK	Algp	Alginate regulatory protein AlgP	Σ4	Acetate	5H_ac	2.65369e+06	348696	0.0882334	0.0120287	-1.057	0.0582162	13.6328	0.00497019
Q88RD8	Q88RD8_PSEPK	Algp	Alginate regulatory protein AlgP	Σ4	Glucose	5H_glu	1.88559e+06	34898.8	0.0695211	0.00288149	-1.15813	0.0179996	4.14476	0.00497019
Q88RD8	Q88RD8_PSEPK	Algp	Alginate regulatory protein AlgP	Σ4	Glucose + Acetate	5H_gluAc	2.84612e+06	264451	0.104103	0.00854708	-0.983491	0.0350795	8.2102	0.00497019
Q88RD8	Q88RD8_PSEPK	Algp	Alginate regulatory protein AlgP	Σ5	Acetate	5P_ac	2.46571e+06	375595	0.0844548	0.0144008	-1.07755	0.0735622	17.0515	0.00497019
Q88RD8	Q88RD8_PSEPK	Algp	Alginate regulatory protein AlgP	Σ5	Glucose	5P_glu	2.08223e+06	26606.7	0.0787764	0.00248858	-1.10375	0.0136403	3.15904	0.00497019
Q88RD8	Q88RD8_PSEPK	Algp	Alginate regulatory protein AlgP	Σ5	Glucose + Acetate	5P_gluAc	2.88698e+06	131721	0.103503	0.00474026	-0.985351	0.0198506	4.57984	0.00497019
Q88RD8	Q88RD8_PSEPK	Algp	Alginate regulatory protein AlgP	PT	Acetate	PreALE_ac	4.32703e+06	456069	0.166377	0.0165866	-0.780431	0.0413936	9.96928	0.00497019
Q88RD8	Q88RD8_PSEPK	Algp	Alginate regulatory protein AlgP	PT	Glucose	PreALE_glu	2.51149e+06	92420.7	0.0944294	0.00653125	-1.02566	0.0296351	6.91654	0.00497019
Q88RD8	Q88RD8_PSEPK	Algp	Alginate regulatory protein AlgP	WT	Acetate	WT_ac	3.0042e+06	1.04041e+06	0.10568	0.0365436	-0.991883	0.140328	34.5793	0.00497019
Q88RD8	Q88RD8_PSEPK	Algp	Alginate regulatory protein AlgP	WT	Glucose	WT_glu	1.7957e+06	12364.4	0.0646516	0.000924928	-1.18945	0.00623901	1.43064	0.00497019
Q88RD8	Q88RD8_PSEPK	Algp	Alginate regulatory protein AlgP	WT	Glucose + Acetate	WT_gluAc	2.2898e+06	260243	0.0872085	0.0117058	-1.06198	0.0571305	13.4228	0.00497019
Q88RD6	Q88RD6_PSEPK	Pp_0196	ABC transporter, ATP-binding protein, putative	Σ1	Acetate	2H_ac	402011	163541	0.0134502	0.00528888	-1.89173	0.159047	39.3218	0.000602537
Q88RD6	Q88RD6_PSEPK	Pp_0196	ABC transporter, ATP-binding protein, putative	Σ1	Glucose	2H_glu	177525	52206.8	0.00669247	0.00145853	-2.18154	0.0972608	21.7936	0.000602537
Q88RD6	Q88RD6_PSEPK	Pp_0196	ABC transporter, ATP-binding protein, putative	Σ1	Glucose + Acetate	2H_gluAc	323082	87635.2	0.0119856	0.00299648	-1.93058	0.110302	25.0007	0.000602537
Q88RD6	Q88RD6_PSEPK	Pp_0196	ABC transporter, ATP-binding protein, putative	Σ2	Acetate	4P_ac	242211	56265.2	0.00807891	0.00179032	-2.10051	0.103658	22.1605	0.000602537
Q88RD6	Q88RD6_PSEPK	Pp_0196	ABC transporter, ATP-binding protein, putative	Σ2	Glucose	4P_glu	153871	86290.4	0.00631542	0.00346384	-2.26221	0.310455	54.8473	0.000602537
Q88RD6	Q88RD6_PSEPK	Pp_0196	ABC transporter, ATP-binding protein, putative	Σ2	Glucose + Acetate	4P_gluAc	301288	106612	0.0107807	0.00366073	-1.98273	0.138311	33.9564	0.000602537
Q88RD6	Q88RD6_PSEPK	Pp_0196	ABC transporter, ATP-binding protein, putative	Σ3	Acetate	5G_ac	359882	114525	0.0117482	0.00371791	-1.94364	0.130856	31.6468	0.000602537
Q88RD6	Q88RD6_PSEPK	Pp_0196	ABC transporter, ATP-binding protein, putative	Σ3	Glucose	5G_glu	168828	65155.9	0.00628272	0.00254128	-2.22498	0.17238	40.4488	0.000602537
Q88RD6	Q88RD6_PSEPK	Pp_0196	ABC transporter, ATP-binding protein, putative	Σ3	Glucose + Acetate	5G_gluAc	367940	124692	0.0132145	0.00435234	-1.89344	0.134341	32.936	0.000602537
Q88RD6	Q88RD6_PSEPK	Pp_0196	ABC transporter, ATP-binding protein, putative	Σ4	Acetate	5H_ac	415949	111750	0.013766	0.00337732	-1.87009	0.108227	24.5338	0.000602537
Q88RD6	Q88RD6_PSEPK	Pp_0196	ABC transporter, ATP-binding protein, putative	Σ4	Glucose	5H_glu	194638	64083.1	0.00716166	0.00227175	-2.15981	0.139566	31.721	0.000602537
Q88RD6	Q88RD6_PSEPK	Pp_0196	ABC transporter, ATP-binding protein, putative	Σ4	Glucose + Acetate	5H_gluAc	275124	24467.4	0.0100755	0.00100251	-1.99814	0.04263	9.95001	0.000602537
Q88RD6	Q88RD6_PSEPK	Pp_0196	ABC transporter, ATP-binding protein, putative	Σ5	Acetate	5P_ac	322243	67577	0.0109875	0.00207786	-1.96401	0.0788387	18.9112	0.000602537
Q88RD6	Q88RD6_PSEPK	Pp_0196	ABC transporter, ATP-binding protein, putative	Σ5	Glucose	5P_glu	305754	164372	0.0116898	0.00666627	-1.97461	0.227115	57.0265	0.000602537
Q88RD6	Q88RD6_PSEPK	Pp_0196	ABC transporter, ATP-binding protein, putative	Σ5	Glucose + Acetate	5P_gluAc	242696	23275.1	0.00869218	0.000683102	-2.06175	0.0336817	7.85881	0.000602537
Q88RD6	Q88RD6_PSEPK	Pp_0196	ABC transporter, ATP-binding protein, putative	PT	Acetate	PreALE_ac	252034	200151	0.00957118	0.00729899	-2.10762	0.313697	76.26	0.000602537
Q88RD6	Q88RD6_PSEPK	Pp_0196	ABC transporter, ATP-binding protein, putative	PT	Glucose	PreALE_glu	110770	45028.8	0.00415671	0.00164293	-2.40743	0.176216	39.5248	0.000602537
Q88RD6	Q88RD6_PSEPK	Pp_0196	ABC transporter, ATP-binding protein, putative	WT	Acetate	WT_ac	211797	41085.1	0.00745607	0.00148678	-2.13296	0.0833237	19.9405	0.000602537
Q88RD6	Q88RD6_PSEPK	Pp_0196	ABC transporter, ATP-binding protein, putative	WT	Glucose	WT_glu	252220	108093	0.00910141	0.00398861	-2.06695	0.180755	43.8242	0.000602537
Q88RD6	Q88RD6_PSEPK	Pp_0196	ABC transporter, ATP-binding protein, putative	WT	Glucose + Acetate	WT_gluAc	274123	59802.2	0.0104355	0.00239274	-1.98896	0.0982462	22.9288	0.000602537
Q88RD0	Q88RD0_PSEPK	Pp_0202	CBS domain protein	Σ1	Acetate	2H_ac	937724	61312.3	0.0314633	0.00179779	-1.50267	0.0249694	5.71394	0.00125644
Q88RD0	Q88RD0_PSEPK	Pp_0202	CBS domain protein	Σ1	Glucose	2H_glu	655043	76039.3	0.024897	0.00100248	-1.60409	0.0176505	4.0265	0.00125644
Q88RD0	Q88RD0_PSEPK	Pp_0202	CBS domain protein	Σ1	Glucose + Acetate	2H_gluAc	705400	205951	0.0259261	0.00615204	-1.59471	0.105843	23.7291	0.00125644
Q88RD0	Q88RD0_PSEPK	Pp_0202	CBS domain protein	Σ2	Acetate	4P_ac	423116	35799.6	0.0141373	0.00113407	-1.85054	0.0341943	8.02185	0.00125644
Q88RD0	Q88RD0_PSEPK	Pp_0202	CBS domain protein	Σ2	Glucose	4P_glu	565901	35196.1	0.0234481	0.00181608	-1.63078	0.034311	7.74511	0.00125644
Q88RD0	Q88RD0_PSEPK	Pp_0202	CBS domain protein	Σ2	Glucose + Acetate	4P_gluAc	868451	150370	0.0312161	0.00587343	-1.51045	0.0781307	18.8154	0.00125644
Q88RD0	Q88RD0_PSEPK	Pp_0202	CBS domain protein	Σ3	Acetate	5G_ac	926390	154425	0.0302363	0.00488677	-1.52354	0.0741213	16.1619	0.00125644
Q88RD0	Q88RD0_PSEPK	Pp_0202	CBS domain protein	Σ3	Glucose	5G_glu	714383	99472.2	0.026417	0.00321182	-1.58024	0.0524883	12.1582	0.00125644
Q88RD0	Q88RD0_PSEPK	Pp_0202	CBS domain protein	Σ3	Glucose + Acetate	5G_gluAc	851545	19863.8	0.0306493	0.000997794	-1.51373	0.0140365	3.25552	0.00125644
Q88RD0	Q88RD0_PSEPK	Pp_0202	CBS domain protein	Σ4	Acetate	5H_ac	662050	263636	0.0218841	0.00841705	-1.68679	0.197381	38.462	0.00125644
Q88RD0	Q88RD0_PSEPK	Pp_0202	CBS domain protein	Σ4	Glucose	5H_glu	743678	103016	0.0273457	0.00309593	-1.56498	0.0493875	11.3215	0.00125644
Q88RD0	Q88RD0_PSEPK	Pp_0202	CBS domain protein	Σ4	Glucose + Acetate	5H_gluAc	972829	135974	0.0355685	0.00461481	-1.45148	0.0582284	12.9744	0.00125644
Q88RD0	Q88RD0_PSEPK	Pp_0202	CBS domain protein	Σ5	Acetate	5P_ac	766634	33462.2	0.0261959	0.000685511	-1.58187	0.0114466	2.61686	0.00125644
Q88RD0	Q88RD0_PSEPK	Pp_0202	CBS domain protein	Σ5	Glucose	5P_glu	688981	114715	0.0259932	0.00370046	-1.58799	0.0604926	14.2362	0.00125644
Q88RD0	Q88RD0_PSEPK	Pp_0202	CBS domain protein	Σ5	Glucose + Acetate	5P_gluAc	1110991	18625.4	0.0398267	0.000200426	-1.39983	0.00218718	0.503246	0.00125644
Q88RD0	Q88RD0_PSEPK	Pp_0202	CBS domain protein	PT	Acetate	PreALE_ac	849030	323198	0.0324224	0.0112532	-1.50574	0.132447	34.7082	0.00125644
Q88RD0	Q88RD0_PSEPK	Pp_0202	CBS domain protein	PT	Glucose	PreALE_glu	867769	101061	0.032502	0.00271948	-1.48921	0.0359858	8.36711	0.00125644
Q88RD0	Q88RD0_PSEPK	Pp_0202	CBS domain protein	WT	Acetate	WT_ac	860651	208273	0.030259	0.0072301	-1.5281	0.11015	23.8941	0.00125644
Q88RD0	Q88RD0_PSEPK	Pp_0202	CBS domain protein	WT	Glucose	WT_glu	649574	215872	0.0233951	0.0077986	-1.64595	0.137593	33.3343	0.00125644
Q88RD0	Q88RD0_PSEPK	Pp_0202	CBS domain protein	WT	Glucose + Acetate	WT_gluAc	596348	95100.2	0.0226684	0.0036052	-1.64816	0.0678696	15.9041	0.00125644
Q88RC9	Q88RC9_PSEPK	Pp_0203	Tabtoxinine-beta-lactam limiting dipeptidase, putative	Σ1	Acetate	2H_ac	677464	30180.8	0.022733	0.000828968	-1.64354	0.0159108	3.64654	0.00202088
Q88RC9	Q88RC9_PSEPK	Pp_0203	Tabtoxinine-beta-lactam limiting dipeptidase, putative	Σ1	Glucose	2H_glu	486748	157574	0.01829	0.00424809	-1.74514	0.096358	23.2263	0.00202088
Q88RC9	Q88RC9_PSEPK	Pp_0203	Tabtoxinine-beta-lactam limiting dipeptidase, putative	Σ1	Glucose + Acetate	2H_gluAc	941047	164746	0.0348106	0.00440468	-1.46051	0.0532454	12.6533	0.00202088
Q88RC9	Q88RC9_PSEPK	Pp_0203	Tabtoxinine-beta-lactam limiting dipeptidase, putative	Σ2	Acetate	4P_ac	659420	85854	0.0220609	0.00312823	-1.65937	0.0628091	14.18	0.00202088
Q88RC9	Q88RC9_PSEPK	Pp_0203	Tabtoxinine-beta-lactam limiting dipeptidase, putative	Σ2	Glucose	4P_glu	369936	42912.8	0.0153198	0.00179163	-1.81681	0.0524357	11.6948	0.00202088
Q88RC9	Q88RC9_PSEPK	Pp_0203	Tabtoxinine-beta-lactam limiting dipeptidase, putative	Σ2	Glucose + Acetate	4P_gluAc	917203	120074	0.0329555	0.0048005	-1.485	0.0610085	14.5666	0.00202088
Q88RC9	Q88RC9_PSEPK	Pp_0203	Tabtoxinine-beta-lactam limiting dipeptidase, putative	Σ3	Acetate	5G_ac	990008	28043.3	0.0323323	0.000887429	-1.49047	0.0118364	2.74472	0.00202088
Q88RC9	Q88RC9_PSEPK	Pp_0203	Tabtoxinine-beta-lactam limiting dipeptidase, putative	Σ3	Glucose	5G_glu	894970	87062.5	0.033149	0.00326073	-1.48099	0.0440727	9.8366	0.00202088
Q88RC9	Q88RC9_PSEPK	Pp_0203	Tabtoxinine-beta-lactam limiting dipeptidase, putative	Σ3	Glucose + Acetate	5G_gluAc	1.26972e+06	79636.1	0.0456741	0.00237914	-1.34072	0.0225412	5.20895	0.00202088
Q88RC9	Q88RC9_PSEPK	Pp_0203	Tabtoxinine-beta-lactam limiting dipeptidase, putative	Σ4	Acetate	5H_ac	806286	28159.6	0.0267935	0.000888352	-1.57213	0.014487	3.31555	0.00202088
Q88RC9	Q88RC9_PSEPK	Pp_0203	Tabtoxinine-beta-lactam limiting dipeptidase, putative	Σ4	Glucose	5H_glu	862792	14520.5	0.0318123	0.00135368	-1.49767	0.0184039	4.25522	0.00202088
Q88RC9	Q88RC9_PSEPK	Pp_0203	Tabtoxinine-beta-lactam limiting dipeptidase, putative	Σ4	Glucose + Acetate	5H_gluAc	1.20689e+06	126109	0.0441875	0.00481432	-1.35643	0.0475188	10.8952	0.00202088
Q88RC9	Q88RC9_PSEPK	Pp_0203	Tabtoxinine-beta-lactam limiting dipeptidase, putative	Σ5	Acetate	5P_ac	515135	274913	0.0175577	0.00935796	-1.80766	0.275998	53.2982	0.00202088
Q88RC9	Q88RC9_PSEPK	Pp_0203	Tabtoxinine-beta-lactam limiting dipeptidase, putative	Σ5	Glucose	5P_glu	564095	135724	0.0212397	0.00457739	-1.68024	0.100374	21.5511	0.00202088
Q88RC9	Q88RC9_PSEPK	Pp_0203	Tabtoxinine-beta-lactam limiting dipeptidase, putative	Σ5	Glucose + Acetate	5P_gluAc	1.10713e+06	131339	0.0396429	0.00403067	-1.40329	0.043293	10.1675	0.00202088
Q88RC9	Q88RC9_PSEPK	Pp_0203	Tabtoxinine-beta-lactam limiting dipeptidase, putative	PT	Acetate	PreALE_ac	567399	218045	0.0219499	0.0088313	-1.68537	0.176804	40.2339	0.00202088
Q88RC9	Q88RC9_PSEPK	Pp_0203	Tabtoxinine-beta-lactam limiting dipeptidase, putative	PT	Glucose	PreALE_glu	887306	93397.3	0.0332619	0.00267167	-1.47911	0.0349288	8.0322	0.00202088
Q88RC9	Q88RC9_PSEPK	Pp_0203	Tabtoxinine-beta-lactam limiting dipeptidase, putative	WT	Acetate	WT_ac	486802	106485	0.0171147	0.00368065	-1.77401	0.100359	21.5057	0.00202088
Q88RC9	Q88RC9_PSEPK	Pp_0203	Tabtoxinine-beta-lactam limiting dipeptidase, putative	WT	Glucose	WT_glu	685722	210282	0.024742	0.00784101	-1.62147	0.140222	31.6911	0.00202088
Q88RC9	Q88RC9_PSEPK	Pp_0203	Tabtoxinine-beta-lactam limiting dipeptidase, putative	WT	Glucose + Acetate	WT_gluAc	563869	215922	0.0213702	0.00790861	-1.69407	0.184275	37.0076	0.00202088
Q88RC0	DAVD_PSEPK	Davd	Glutarate-semialdehyde dehydrogenase DavD	Σ1	Acetate	2H_ac	3.24647e+06	179024	0.109017	0.00728063	-0.96317	0.0296079	6.67844	0.00399171
Q88RC0	DAVD_PSEPK	Davd	Glutarate-semialdehyde dehydrogenase DavD	Σ1	Glucose	2H_glu	2.56257e+06	64480.8	0.0979379	0.00737808	-1.00989	0.0334066	7.53343	0.00399171
Q88RC0	DAVD_PSEPK	Davd	Glutarate-semialdehyde dehydrogenase DavD	Σ1	Glucose + Acetate	2H_gluAc	3.35853e+06	370158	0.124544	0.00851676	-0.905342	0.0293572	6.83833	0.00399171
Q88RC0	DAVD_PSEPK	Davd	Glutarate-semialdehyde dehydrogenase DavD	Σ2	Acetate	4P_ac	2.93716e+06	197132	0.0981073	0.00533851	-1.00873	0.0238175	5.4415	0.00399171
Q88RC0	DAVD_PSEPK	Davd	Glutarate-semialdehyde dehydrogenase DavD	Σ2	Glucose	4P_glu	2.67484e+06	285255	0.11071	0.0111115	-0.957241	0.0429496	10.0365	0.00399171
Q88RC0	DAVD_PSEPK	Davd	Glutarate-semialdehyde dehydrogenase DavD	Σ2	Glucose + Acetate	4P_gluAc	3.24274e+06	266368	0.116282	0.00797146	-0.935187	0.03041	6.85527	0.00399171
Q88RC0	DAVD_PSEPK	Davd	Glutarate-semialdehyde dehydrogenase DavD	Σ3	Acetate	5G_ac	2.57631e+06	153503	0.0841263	0.00464144	-1.0755	0.0236221	5.51722	0.00399171
Q88RC0	DAVD_PSEPK	Davd	Glutarate-semialdehyde dehydrogenase DavD	Σ3	Glucose	5G_glu	3.69143e+06	261024	0.136676	0.00869468	-0.864902	0.0279074	6.36153	0.00399171
Q88RC0	DAVD_PSEPK	Davd	Glutarate-semialdehyde dehydrogenase DavD	Σ3	Glucose + Acetate	5G_gluAc	3.47732e+06	191487	0.125102	0.00588901	-0.903059	0.0204753	4.70738	0.00399171
Q88RC0	DAVD_PSEPK	Davd	Glutarate-semialdehyde dehydrogenase DavD	Σ4	Acetate	5H_ac	2.47231e+06	177962	0.082151	0.00571362	-1.08611	0.0308395	6.95502	0.00399171
Q88RC0	DAVD_PSEPK	Davd	Glutarate-semialdehyde dehydrogenase DavD	Σ4	Glucose	5H_glu	3.49961e+06	140017	0.129102	0.00888404	-0.88974	0.0294651	6.88142	0.00399171
Q88RC0	DAVD_PSEPK	Davd	Glutarate-semialdehyde dehydrogenase DavD	Σ4	Glucose + Acetate	5H_gluAc	3.48612e+06	225831	0.127617	0.00884107	-0.894789	0.0301658	6.92783	0.00399171
Q88RC0	DAVD_PSEPK	Davd	Glutarate-semialdehyde dehydrogenase DavD	Σ5	Acetate	5P_ac	3.46634e+06	53073.8	0.118509	0.00298823	-0.926341	0.0108752	2.52152	0.00399171
Q88RC0	DAVD_PSEPK	Davd	Glutarate-semialdehyde dehydrogenase DavD	Σ5	Glucose	5P_glu	2.9297e+06	93954.1	0.110806	0.00343903	-0.955577	0.0135853	3.10364	0.00399171
Q88RC0	DAVD_PSEPK	Davd	Glutarate-semialdehyde dehydrogenase DavD	Σ5	Glucose + Acetate	5P_gluAc	3.55136e+06	246771	0.127382	0.0101474	-0.89582	0.0348877	7.9661	0.00399171
Q88RC0	DAVD_PSEPK	Davd	Glutarate-semialdehyde dehydrogenase DavD	PT	Acetate	PreALE_ac	3.18263e+06	167536	0.12252	0.00838524	-0.912568	0.0300678	6.84398	0.00399171
Q88RC0	DAVD_PSEPK	Davd	Glutarate-semialdehyde dehydrogenase DavD	PT	Glucose	PreALE_glu	2.24455e+06	175361	0.0842006	0.00486185	-1.07523	0.0252542	5.77412	0.00399171
Q88RC0	DAVD_PSEPK	Davd	Glutarate-semialdehyde dehydrogenase DavD	WT	Acetate	WT_ac	3.68967e+06	124056	0.129798	0.00412022	-0.886875	0.0136834	3.17432	0.00399171
Q88RC0	DAVD_PSEPK	Davd	Glutarate-semialdehyde dehydrogenase DavD	WT	Glucose	WT_glu	2.23646e+06	7891.6	0.0805184	0.000814626	-1.09412	0.00438322	1.01173	0.00399171
Q88RC0	DAVD_PSEPK	Davd	Glutarate-semialdehyde dehydrogenase DavD	WT	Glucose + Acetate	WT_gluAc	3.0757e+06	96293.3	0.116941	0.00357889	-0.932167	0.0131802	3.06042	0.00399171
Q88RB9	DAVT_PSEPK	Davt	5-aminovalerate aminotransferase DavT	Σ1	Acetate	2H_ac	2.45885e+06	143115	0.0824997	0.00404458	-1.0839	0.0215455	4.90253	0.00326352
Q88RB9	DAVT_PSEPK	Davt	5-aminovalerate aminotransferase DavT	Σ1	Glucose	2H_glu	2.00903e+06	103714	0.0767074	0.00541576	-1.11588	0.0306812	7.06028	0.00326352
Q88RB9	DAVT_PSEPK	Davt	5-aminovalerate aminotransferase DavT	Σ1	Glucose + Acetate	2H_gluAc	2.68526e+06	198672	0.0997751	0.00615904	-1.00154	0.0273053	6.17293	0.00326352
Q88RB9	DAVT_PSEPK	Davt	5-aminovalerate aminotransferase DavT	Σ2	Acetate	4P_ac	2.39745e+06	167857	0.0801255	0.00563693	-1.09696	0.0310808	7.03514	0.00326352
Q88RB9	DAVT_PSEPK	Davt	5-aminovalerate aminotransferase DavT	Σ2	Glucose	4P_glu	1.61716e+06	164219	0.0668834	0.00557187	-1.17566	0.0354778	8.33073	0.00326352
Q88RB9	DAVT_PSEPK	Davt	5-aminovalerate aminotransferase DavT	Σ2	Glucose + Acetate	4P_gluAc	2.69572e+06	59450.9	0.0967596	0.00339507	-1.01449	0.015384	3.50877	0.00326352
Q88RB9	DAVT_PSEPK	Davt	5-aminovalerate aminotransferase DavT	Σ3	Acetate	5G_ac	2.21213e+06	163246	0.0722408	0.00522337	-1.14196	0.0308032	7.2305	0.00326352
Q88RB9	DAVT_PSEPK	Davt	5-aminovalerate aminotransferase DavT	Σ3	Glucose	5G_glu	2.25167e+06	161464	0.0833308	0.00455161	-1.07964	0.0241058	5.4621	0.00326352
Q88RB9	DAVT_PSEPK	Davt	5-aminovalerate aminotransferase DavT	Σ3	Glucose + Acetate	5G_gluAc	2.90758e+06	71383.1	0.104624	0.00187967	-0.980415	0.00779392	1.7966	0.00326352
Q88RB9	DAVT_PSEPK	Davt	5-aminovalerate aminotransferase DavT	Σ4	Acetate	5H_ac	1.91374e+06	9542.46	0.0636148	0.00184181	-1.19656	0.0125889	2.89525	0.00326352
Q88RB9	DAVT_PSEPK	Davt	5-aminovalerate aminotransferase DavT	Σ4	Glucose	5H_glu	2.37464e+06	92860.3	0.0874722	0.00119121	-1.05816	0.0059088	1.36182	0.00326352
Q88RB9	DAVT_PSEPK	Davt	5-aminovalerate aminotransferase DavT	Σ4	Glucose + Acetate	5H_gluAc	2.97411e+06	92191.4	0.10884	0.00286537	-0.963313	0.011514	2.63265	0.00326352
Q88RB9	DAVT_PSEPK	Davt	5-aminovalerate aminotransferase DavT	Σ5	Acetate	5P_ac	2.56687e+06	170972	0.0876812	0.00409598	-1.05741	0.0200864	4.67144	0.00326352
Q88RB9	DAVT_PSEPK	Davt	5-aminovalerate aminotransferase DavT	Σ5	Glucose	5P_glu	2.1416e+06	129426	0.0809418	0.00310643	-1.09204	0.0164929	3.83785	0.00326352
Q88RB9	DAVT_PSEPK	Davt	5-aminovalerate aminotransferase DavT	Σ5	Glucose + Acetate	5P_gluAc	2.92137e+06	73962.9	0.104749	0.00339589	-0.980005	0.0142061	3.24194	0.00326352
Q88RB9	DAVT_PSEPK	Davt	5-aminovalerate aminotransferase DavT	PT	Acetate	PreALE_ac	2.31718e+06	171133	0.0890513	0.00463033	-1.0508	0.0224564	5.19962	0.00326352
Q88RB9	DAVT_PSEPK	Davt	5-aminovalerate aminotransferase DavT	PT	Glucose	PreALE_glu	1.80845e+06	145221	0.0678234	0.00371177	-1.16911	0.0239062	5.4727	0.00326352
Q88RB9	DAVT_PSEPK	Davt	5-aminovalerate aminotransferase DavT	WT	Acetate	WT_ac	3.11412e+06	166139	0.109577	0.00642263	-0.960778	0.0254532	5.86129	0.00326352
Q88RB9	DAVT_PSEPK	Davt	5-aminovalerate aminotransferase DavT	WT	Glucose	WT_glu	1.83391e+06	114273	0.0660533	0.00479233	-1.18085	0.0310023	7.25524	0.00326352
Q88RB9	DAVT_PSEPK	Davt	5-aminovalerate aminotransferase DavT	WT	Glucose + Acetate	WT_gluAc	2.30608e+06	337383	0.0874937	0.0106421	-1.06015	0.052568	12.1633	0.00326352
Q88RB8	Q88RB8_PSEPK	Pp_0215	Response regulator	Σ1	Acetate	2H_ac	396191	78539.4	0.0133193	0.00277611	-1.88248	0.0975025	20.8428	0.000989767
Q88RB8	Q88RB8_PSEPK	Pp_0215	Response regulator	Σ1	Glucose	2H_glu	162714	180062	0.00584615	0.00605335	-2.38337	0.426561	103.544	0.000989767
Q88RB8	Q88RB8_PSEPK	Pp_0215	Response regulator	Σ1	Glucose + Acetate	2H_gluAc	304186	51063.6	0.0112366	0.00117123	-1.95099	0.0463271	10.4233	0.000989767
Q88RB8	Q88RB8_PSEPK	Pp_0215	Response regulator	Σ2	Acetate	4P_ac	386488	164818	0.0129403	0.00555715	-1.92264	0.225289	42.9446	0.000989767
Q88RB8	Q88RB8_PSEPK	Pp_0215	Response regulator	Σ2	Glucose	4P_glu	55854.3	89679.1	0.00237508	0.00381699	-3.5472	1.41704	160.71	0.000989767
Q88RB8	Q88RB8_PSEPK	Pp_0215	Response regulator	Σ2	Glucose + Acetate	4P_gluAc	462897	150270	0.0165565	0.00515621	-1.7969	0.14803	31.1432	0.000989767
Q88RB8	Q88RB8_PSEPK	Pp_0215	Response regulator	Σ3	Acetate	5G_ac	406052	71245.4	0.0132631	0.00234065	-1.88225	0.0814476	17.6479	0.000989767
Q88RB8	Q88RB8_PSEPK	Pp_0215	Response regulator	Σ3	Glucose	5G_glu	267722	80654.3	0.00988106	0.00280903	-2.01695	0.123872	28.4284	0.000989767
Q88RB8	Q88RB8_PSEPK	Pp_0215	Response regulator	Σ3	Glucose + Acetate	5G_gluAc	516498	41334.2	0.0185976	0.00167356	-1.73174	0.0397366	8.99877	0.000989767
Q88RB8	Q88RB8_PSEPK	Pp_0215	Response regulator	Σ4	Acetate	5H_ac	456279	24063	0.0151532	0.00043428	-1.81961	0.0124187	2.86592	0.000989767
Q88RB8	Q88RB8_PSEPK	Pp_0215	Response regulator	Σ4	Glucose	5H_glu	225153	103033	0.00823103	0.00363376	-2.12082	0.230456	44.1471	0.000989767
Q88RB8	Q88RB8_PSEPK	Pp_0215	Response regulator	Σ4	Glucose + Acetate	5H_gluAc	514926	77332.4	0.0188294	0.00268282	-1.72815	0.0625644	14.248	0.000989767
Q88RB8	Q88RB8_PSEPK	Pp_0215	Response regulator	Σ5	Acetate	5P_ac	274233	82578.2	0.00939064	0.00289421	-2.0405	0.129628	30.8202	0.000989767
Q88RB8	Q88RB8_PSEPK	Pp_0215	Response regulator	Σ5	Glucose	5P_glu	232893	83225.2	0.00875131	0.00295142	-2.07745	0.165955	33.7255	0.000989767
Q88RB8	Q88RB8_PSEPK	Pp_0215	Response regulator	Σ5	Glucose + Acetate	5P_gluAc	534508	129561	0.0192226	0.00501727	-1.72625	0.115074	26.101	0.000989767
Q88RB8	Q88RB8_PSEPK	Pp_0215	Response regulator	PT	Acetate	PreALE_ac	404814	81791.6	0.0156169	0.00345545	-1.81465	0.0986106	22.1263	0.000989767
Q88RB8	Q88RB8_PSEPK	Pp_0215	Response regulator	PT	Glucose	PreALE_glu	300816	89748.1	0.0113374	0.00349778	-1.96416	0.154037	30.8517	0.000989767
Q88RB8	Q88RB8_PSEPK	Pp_0215	Response regulator	WT	Acetate	WT_ac	380421	87994	0.013383	0.00309017	-1.88205	0.108663	23.0902	0.000989767
Q88RB8	Q88RB8_PSEPK	Pp_0215	Response regulator	WT	Glucose	WT_glu	268524	34892.9	0.00966667	0.00125002	-2.01704	0.0543641	12.9313	0.000989767
Q88RB8	Q88RB8_PSEPK	Pp_0215	Response regulator	WT	Glucose + Acetate	WT_gluAc	243966	175376	0.00928146	0.00674586	-2.10999	0.317924	72.681	0.000989767
Q88RB0	Q88RB0_PSEPK	Pp_0223	Monooxygenase, DszC family	Σ1	Acetate	2H_ac	9809.45	1413.49	0.000329363	4.86151e-05	-3.48537	0.0623662	14.7603	0.00156077
Q88RB0	Q88RB0_PSEPK	Pp_0223	Monooxygenase, DszC family	Σ1	Glucose	2H_glu	7417.33	46.7601	0.000283599	2.24894e-05	-3.54824	0.0352806	7.92999	0.00156077
Q88RB0	Q88RB0_PSEPK	Pp_0223	Monooxygenase, DszC family	Σ1	Glucose + Acetate	2H_gluAc	402846	68598.9	0.0149107	0.00187382	-1.8287	0.0528921	12.5669	0.00156077
Q88RB0	Q88RB0_PSEPK	Pp_0223	Monooxygenase, DszC family	Σ2	Acetate	4P_ac	6210.47	932.626	0.000207834	3.40193e-05	-3.6861	0.0702395	16.3685	0.00156077
Q88RB0	Q88RB0_PSEPK	Pp_0223	Monooxygenase, DszC family	Σ2	Glucose	4P_glu	5282.38	4888.74	0.000224358	0.000201748	-3.99477	0.876922	89.9221	0.00156077
Q88RB0	Q88RB0_PSEPK	Pp_0223	Monooxygenase, DszC family	Σ2	Glucose + Acetate	4P_gluAc	494372	47604.9	0.0177594	0.00198994	-1.75235	0.047838	11.205	0.00156077
Q88RB0	Q88RB0_PSEPK	Pp_0223	Monooxygenase, DszC family	Σ3	Acetate	5G_ac	9600.84	4901.03	0.000313071	0.000159151	-3.55259	0.266279	50.8355	0.00156077
Q88RB0	Q88RB0_PSEPK	Pp_0223	Monooxygenase, DszC family	Σ3	Glucose	5G_glu	6831.33	1252.46	0.000253066	4.67936e-05	-3.60217	0.0856381	18.4907	0.00156077
Q88RB0	Q88RB0_PSEPK	Pp_0223	Monooxygenase, DszC family	Σ3	Glucose + Acetate	5G_gluAc	40328.8	53248.6	0.00144766	0.00191032	-3.12627	0.603147	131.959	0.00156077
Q88RB0	Q88RB0_PSEPK	Pp_0223	Monooxygenase, DszC family	Σ4	Acetate	5H_ac	8824.12	2109.65	0.00029442	7.73252e-05	-3.54107	0.114484	26.2635	0.00156077
Q88RB0	Q88RB0_PSEPK	Pp_0223	Monooxygenase, DszC family	Σ4	Glucose	5H_glu	5501.12	694.625	0.000202416	2.1375e-05	-3.69531	0.0446433	10.56	0.00156077
Q88RB0	Q88RB0_PSEPK	Pp_0223	Monooxygenase, DszC family	Σ4	Glucose + Acetate	5H_gluAc	40910.4	29522	0.00150659	0.00109439	-2.97701	0.52743	72.6399	0.00156077
Q88RB0	Q88RB0_PSEPK	Pp_0223	Monooxygenase, DszC family	Σ5	Acetate	5P_ac	6224.37	5160.04	0.000210531	0.000171648	-3.82043	0.480082	81.5313	0.00156077
Q88RB0	Q88RB0_PSEPK	Pp_0223	Monooxygenase, DszC family	Σ5	Glucose	5P_glu	9608.07	3558.66	0.0003656	0.00014472	-3.46115	0.180267	39.5843	0.00156077
Q88RB0	Q88RB0_PSEPK	Pp_0223	Monooxygenase, DszC family	Σ5	Glucose + Acetate	5P_gluAc	420782	16827.9	0.015087	0.000654062	-1.82167	0.0189219	4.33526	0.00156077
Q88RB0	Q88RB0_PSEPK	Pp_0223	Monooxygenase, DszC family	PT	Acetate	PreALE_ac	7227.99	6124.42	0.000278623	0.00023488	-3.66542	0.351527	84.3005	0.00156077
Q88RB0	Q88RB0_PSEPK	Pp_0223	Monooxygenase, DszC family	PT	Glucose	PreALE_glu	9256.64	3073.1	0.000344163	0.000105264	-3.48263	0.158968	30.5854	0.00156077
Q88RB0	Q88RB0_PSEPK	Pp_0223	Monooxygenase, DszC family	WT	Acetate	WT_ac	16173.9	2986.64	0.000568677	0.000102714	-3.25027	0.0834219	18.0619	0.00156077
Q88RB0	Q88RB0_PSEPK	Pp_0223	Monooxygenase, DszC family	WT	Glucose	WT_glu	8564.54	2665.8	0.000308215	9.51825e-05	-3.52728	0.150413	30.8818	0.00156077
Q88RB0	Q88RB0_PSEPK	Pp_0223	Monooxygenase, DszC family	WT	Glucose + Acetate	WT_gluAc	555751	150241	0.0210469	0.00521018	-1.68613	0.111521	24.7552	0.00156077
Q88RA9	Q88RA9_PSEPK	Pp_0224	Monooxygenase, DszC family	Σ1	Acetate	2H_ac	9809.45	1413.49	0.000329363	4.86151e-05	-3.48537	0.0623662	14.7603	0.00199928
Q88RA9	Q88RA9_PSEPK	Pp_0224	Monooxygenase, DszC family	Σ1	Glucose	2H_glu	27202.7	34290.2	0.000968824	0.00116444	-3.23054	0.515107	120.191	0.00199928
Q88RA9	Q88RA9_PSEPK	Pp_0224	Monooxygenase, DszC family	Σ1	Glucose + Acetate	2H_gluAc	554448	134635	0.0206925	0.00533285	-1.69516	0.123305	25.7718	0.00199928
Q88RA9	Q88RA9_PSEPK	Pp_0224	Monooxygenase, DszC family	Σ2	Acetate	4P_ac	50987.7	77441.1	0.00169546	0.00257155	-3.23139	0.782717	151.672	0.00199928
Q88RA9	Q88RA9_PSEPK	Pp_0224	Monooxygenase, DszC family	Σ2	Glucose	4P_glu	28073.6	34943.4	0.00115431	0.00142727	-3.17906	0.55247	123.647	0.00199928
Q88RA9	Q88RA9_PSEPK	Pp_0224	Monooxygenase, DszC family	Σ2	Glucose + Acetate	4P_gluAc	510497	117722	0.0183224	0.00424573	-1.74573	0.109453	23.1723	0.00199928
Q88RA9	Q88RA9_PSEPK	Pp_0224	Monooxygenase, DszC family	Σ3	Acetate	5G_ac	40126.3	48288.9	0.00131644	0.00158943	-3.1024	0.523765	120.737	0.00199928
Q88RA9	Q88RA9_PSEPK	Pp_0224	Monooxygenase, DszC family	Σ3	Glucose	5G_glu	33709.3	47106.9	0.00126809	0.00178315	-3.24466	0.667949	140.616	0.00199928
Q88RA9	Q88RA9_PSEPK	Pp_0224	Monooxygenase, DszC family	Σ3	Glucose + Acetate	5G_gluAc	33561.9	18992.3	0.00121172	0.000690968	-2.98941	0.339767	57.0237	0.00199928
Q88RA9	Q88RA9_PSEPK	Pp_0224	Monooxygenase, DszC family	Σ4	Acetate	5H_ac	8824.12	2109.65	0.00029442	7.73252e-05	-3.54107	0.114484	26.2635	0.00199928
Q88RA9	Q88RA9_PSEPK	Pp_0224	Monooxygenase, DszC family	Σ4	Glucose	5H_glu	5501.12	694.625	0.000202416	2.1375e-05	-3.69531	0.0446433	10.56	0.00199928
Q88RA9	Q88RA9_PSEPK	Pp_0224	Monooxygenase, DszC family	Σ4	Glucose + Acetate	5H_gluAc	6995.45	1704.56	0.000256331	6.46046e-05	-3.60085	0.113496	25.2036	0.00199928
Q88RA9	Q88RA9_PSEPK	Pp_0224	Monooxygenase, DszC family	Σ5	Acetate	5P_ac	6224.37	5160.04	0.000210531	0.000171648	-3.82043	0.480082	81.5313	0.00199928
Q88RA9	Q88RA9_PSEPK	Pp_0224	Monooxygenase, DszC family	Σ5	Glucose	5P_glu	47185.6	36090.5	0.00179934	0.00139294	-2.94284	0.61324	77.4138	0.00199928
Q88RA9	Q88RA9_PSEPK	Pp_0224	Monooxygenase, DszC family	Σ5	Glucose + Acetate	5P_gluAc	445997	145747	0.0160214	0.00538834	-1.81415	0.16204	33.6322	0.00199928
Q88RA9	Q88RA9_PSEPK	Pp_0224	Monooxygenase, DszC family	PT	Acetate	PreALE_ac	26012.8	35251.5	0.00101429	0.00138285	-3.31522	0.617712	136.337	0.00199928
Q88RA9	Q88RA9_PSEPK	Pp_0224	Monooxygenase, DszC family	PT	Glucose	PreALE_glu	9256.64	3073.1	0.000344163	0.000105264	-3.48263	0.158968	30.5854	0.00199928
Q88RA9	Q88RA9_PSEPK	Pp_0224	Monooxygenase, DszC family	WT	Acetate	WT_ac	16173.9	2986.64	0.000568677	0.000102714	-3.25027	0.0834219	18.0619	0.00199928
Q88RA9	Q88RA9_PSEPK	Pp_0224	Monooxygenase, DszC family	WT	Glucose	WT_glu	14220.8	11725.6	0.000509675	0.000415382	-3.38885	0.35111	81.4994	0.00199928
Q88RA9	Q88RA9_PSEPK	Pp_0224	Monooxygenase, DszC family	WT	Glucose + Acetate	WT_gluAc	821643	30942.1	0.0312655	0.00191923	-1.50549	0.0270814	6.13849	0.00199928
Q88RA7	Q88RA7_PSEPK	Pp_0226	Cysteine ABC transporter, permease protein, putative	Σ1	Acetate	2H_ac	442213	190984	0.0148975	0.0065595	-1.86374	0.233247	44.0309	0.000812312
Q88RA7	Q88RA7_PSEPK	Pp_0226	Cysteine ABC transporter, permease protein, putative	Σ1	Glucose	2H_glu	277396	183263	0.0103923	0.00683369	-2.08908	0.418556	65.7571	0.000812312
Q88RA7	Q88RA7_PSEPK	Pp_0226	Cysteine ABC transporter, permease protein, putative	Σ1	Glucose + Acetate	2H_gluAc	227025	160338	0.00874391	0.00683635	-2.13953	0.313671	78.1842	0.000812312
Q88RA7	Q88RA7_PSEPK	Pp_0226	Cysteine ABC transporter, permease protein, putative	Σ2	Acetate	4P_ac	251286	14783.9	0.00839404	0.000385712	-2.07634	0.0201329	4.59507	0.000812312
Q88RA7	Q88RA7_PSEPK	Pp_0226	Cysteine ABC transporter, permease protein, putative	Σ2	Glucose	4P_glu	204646	171372	0.00836165	0.00698266	-2.40269	0.85312	83.5081	0.000812312
Q88RA7	Q88RA7_PSEPK	Pp_0226	Cysteine ABC transporter, permease protein, putative	Σ2	Glucose + Acetate	4P_gluAc	234379	105940	0.00837744	0.00366229	-2.10196	0.175445	43.7161	0.000812312
Q88RA7	Q88RA7_PSEPK	Pp_0226	Cysteine ABC transporter, permease protein, putative	Σ3	Acetate	5G_ac	357272	195736	0.0116725	0.0064002	-1.99838	0.320397	54.8316	0.000812312
Q88RA7	Q88RA7_PSEPK	Pp_0226	Cysteine ABC transporter, permease protein, putative	Σ3	Glucose	5G_glu	180060	144613	0.00660793	0.00522611	-2.285	0.384543	79.0884	0.000812312
Q88RA7	Q88RA7_PSEPK	Pp_0226	Cysteine ABC transporter, permease protein, putative	Σ3	Glucose + Acetate	5G_gluAc	78105.5	38761.2	0.00280266	0.0013647	-2.58361	0.195641	48.6931	0.000812312
Q88RA7	Q88RA7_PSEPK	Pp_0226	Cysteine ABC transporter, permease protein, putative	Σ4	Acetate	5H_ac	155754	86121.3	0.00521407	0.00292622	-2.35223	0.330597	56.1216	0.000812312
Q88RA7	Q88RA7_PSEPK	Pp_0226	Cysteine ABC transporter, permease protein, putative	Σ4	Glucose	5H_glu	278103	45161.7	0.0102727	0.00188268	-1.99333	0.0814439	18.327	0.000812312
Q88RA7	Q88RA7_PSEPK	Pp_0226	Cysteine ABC transporter, permease protein, putative	Σ4	Glucose + Acetate	5H_gluAc	222503	239663	0.00816689	0.00875105	-2.5052	0.958094	107.153	0.000812312
Q88RA7	Q88RA7_PSEPK	Pp_0226	Cysteine ABC transporter, permease protein, putative	Σ5	Acetate	5P_ac	259831	156986	0.00890751	0.00542262	-2.1008	0.251399	60.8769	0.000812312
Q88RA7	Q88RA7_PSEPK	Pp_0226	Cysteine ABC transporter, permease protein, putative	Σ5	Glucose	5P_glu	409731	157350	0.0153864	0.0056066	-1.83642	0.183627	36.4386	0.000812312
Q88RA7	Q88RA7_PSEPK	Pp_0226	Cysteine ABC transporter, permease protein, putative	Σ5	Glucose + Acetate	5P_gluAc	270389	156374	0.00976101	0.00583952	-2.05748	0.239315	59.825	0.000812312
Q88RA7	Q88RA7_PSEPK	Pp_0226	Cysteine ABC transporter, permease protein, putative	PT	Acetate	PreALE_ac	457233	162893	0.0177289	0.00671019	-1.77862	0.184859	37.849	0.000812312
Q88RA7	Q88RA7_PSEPK	Pp_0226	Cysteine ABC transporter, permease protein, putative	PT	Glucose	PreALE_glu	364751	161406	0.0136365	0.00579976	-1.89856	0.2023	42.5312	0.000812312
Q88RA7	Q88RA7_PSEPK	Pp_0226	Cysteine ABC transporter, permease protein, putative	WT	Acetate	WT_ac	163253	128186	0.00574202	0.00450072	-2.45457	0.644409	78.3821	0.000812312
Q88RA7	Q88RA7_PSEPK	Pp_0226	Cysteine ABC transporter, permease protein, putative	WT	Glucose	WT_glu	212262	152758	0.00766189	0.00557139	-2.22167	0.403636	72.7156	0.000812312
Q88RA7	Q88RA7_PSEPK	Pp_0226	Cysteine ABC transporter, permease protein, putative	WT	Glucose + Acetate	WT_gluAc	229267	219829	0.00879166	0.00844282	-2.23055	0.512808	96.0322	0.000812312
Q88RA6	Q88RA6_PSEPK	Pp_0227	Cysteine ABC transporter, periplasmic cysteine-binding protein, putative	Σ1	Acetate	2H_ac	1.57256e+06	169651	0.0527354	0.00498624	-1.27915	0.0401037	9.4552	0.00500001
Q88RA6	Q88RA6_PSEPK	Pp_0227	Cysteine ABC transporter, periplasmic cysteine-binding protein, putative	Σ1	Glucose	2H_glu	2.48196e+06	247271	0.0945009	0.00586559	-1.02512	0.0270253	6.20691	0.00500001
Q88RA6	Q88RA6_PSEPK	Pp_0227	Cysteine ABC transporter, periplasmic cysteine-binding protein, putative	Σ1	Glucose + Acetate	2H_gluAc	1.41476e+06	389580	0.052039	0.0114641	-1.29089	0.097685	22.0299	0.00500001
Q88RA6	Q88RA6_PSEPK	Pp_0227	Cysteine ABC transporter, periplasmic cysteine-binding protein, putative	Σ2	Acetate	4P_ac	1.25398e+06	150563	0.0419549	0.0056217	-1.37974	0.0568656	13.3994	0.00500001
Q88RA6	Q88RA6_PSEPK	Pp_0227	Cysteine ABC transporter, periplasmic cysteine-binding protein, putative	Σ2	Glucose	4P_glu	2.39041e+06	177523	0.0989823	0.00741861	-1.00527	0.0328652	7.49489	0.00500001
Q88RA6	Q88RA6_PSEPK	Pp_0227	Cysteine ABC transporter, periplasmic cysteine-binding protein, putative	Σ2	Glucose + Acetate	4P_gluAc	1.47061e+06	343066	0.0528905	0.0129696	-1.28641	0.116138	24.5215	0.00500001
Q88RA6	Q88RA6_PSEPK	Pp_0227	Cysteine ABC transporter, periplasmic cysteine-binding protein, putative	Σ3	Acetate	5G_ac	1.7347e+06	119647	0.0566694	0.00424794	-1.24745	0.0319877	7.49599	0.00500001
Q88RA6	Q88RA6_PSEPK	Pp_0227	Cysteine ABC transporter, periplasmic cysteine-binding protein, putative	Σ3	Glucose	5G_glu	2.69023e+06	105942	0.0996935	0.00572673	-1.00181	0.0249647	5.74434	0.00500001
Q88RA6	Q88RA6_PSEPK	Pp_0227	Cysteine ABC transporter, periplasmic cysteine-binding protein, putative	Σ3	Glucose + Acetate	5G_gluAc	1.68938e+06	358854	0.0607053	0.0123457	-1.22338	0.0949446	20.3371	0.00500001
Q88RA6	Q88RA6_PSEPK	Pp_0227	Cysteine ABC transporter, periplasmic cysteine-binding protein, putative	Σ4	Acetate	5H_ac	1.64496e+06	259336	0.0545563	0.00761708	-1.26615	0.0634322	13.9619	0.00500001
Q88RA6	Q88RA6_PSEPK	Pp_0227	Cysteine ABC transporter, periplasmic cysteine-binding protein, putative	Σ4	Glucose	5H_glu	2.76941e+06	148687	0.102005	0.00363663	-0.991561	0.0153311	3.56515	0.00500001
Q88RA6	Q88RA6_PSEPK	Pp_0227	Cysteine ABC transporter, periplasmic cysteine-binding protein, putative	Σ4	Glucose + Acetate	5H_gluAc	1.84052e+06	251100	0.0672791	0.00827887	-1.1744	0.0550485	12.3053	0.00500001
Q88RA6	Q88RA6_PSEPK	Pp_0227	Cysteine ABC transporter, periplasmic cysteine-binding protein, putative	Σ5	Acetate	5P_ac	1.45386e+06	408373	0.0498765	0.0147309	-1.3169	0.144054	29.5347	0.00500001
Q88RA6	Q88RA6_PSEPK	Pp_0227	Cysteine ABC transporter, periplasmic cysteine-binding protein, putative	Σ5	Glucose	5P_glu	2.55097e+06	102827	0.0965891	0.00682506	-1.01578	0.0301809	7.06607	0.00500001
Q88RA6	Q88RA6_PSEPK	Pp_0227	Cysteine ABC transporter, periplasmic cysteine-binding protein, putative	Σ5	Glucose + Acetate	5P_gluAc	1.68757e+06	165642	0.0604723	0.00549024	-1.2196	0.0385453	9.07893	0.00500001
Q88RA6	Q88RA6_PSEPK	Pp_0227	Cysteine ABC transporter, periplasmic cysteine-binding protein, putative	PT	Acetate	PreALE_ac	2.06903e+06	412179	0.0794896	0.0153831	-1.1067	0.0932143	19.3523	0.00500001
Q88RA6	Q88RA6_PSEPK	Pp_0227	Cysteine ABC transporter, periplasmic cysteine-binding protein, putative	PT	Glucose	PreALE_glu	2.51314e+06	137860	0.094553	0.00858744	-1.02565	0.0390247	9.08215	0.00500001
Q88RA6	Q88RA6_PSEPK	Pp_0227	Cysteine ABC transporter, periplasmic cysteine-binding protein, putative	WT	Acetate	WT_ac	2.18209e+06	478639	0.0767169	0.0165479	-1.12253	0.100591	21.5701	0.00500001
Q88RA6	Q88RA6_PSEPK	Pp_0227	Cysteine ABC transporter, periplasmic cysteine-binding protein, putative	WT	Glucose	WT_glu	3.11422e+06	225339	0.112084	0.00745657	-0.9511	0.0290086	6.65265	0.00500001
Q88RA6	Q88RA6_PSEPK	Pp_0227	Cysteine ABC transporter, periplasmic cysteine-binding protein, putative	WT	Glucose + Acetate	WT_gluAc	1.32975e+06	105599	0.0505191	0.00312428	-1.29711	0.0271461	6.18435	0.00500001
Q88RA5	Q88RA5_PSEPK	Pp_0228	Serine acetyltransferase	Σ1	Acetate	2H_ac	255859	34175.5	0.00858042	0.00107221	-2.06887	0.056314	12.496	0.00138802
Q88RA5	Q88RA5_PSEPK	Pp_0228	Serine acetyltransferase	Σ1	Glucose	2H_glu	534989	406680	0.0212752	0.0168126	-1.82573	0.510007	79.0244	0.00138802
Q88RA5	Q88RA5_PSEPK	Pp_0228	Serine acetyltransferase	Σ1	Glucose + Acetate	2H_gluAc	869939	78976.3	0.032535	0.00538951	-1.49143	0.0692976	16.5653	0.00138802
Q88RA5	Q88RA5_PSEPK	Pp_0228	Serine acetyltransferase	Σ2	Acetate	4P_ac	492019	182808	0.0164066	0.00597459	-1.804	0.156979	36.4159	0.00138802
Q88RA5	Q88RA5_PSEPK	Pp_0228	Serine acetyltransferase	Σ2	Glucose	4P_glu	346200	201803	0.0142743	0.0081671	-1.88827	0.228423	57.2156	0.00138802
Q88RA5	Q88RA5_PSEPK	Pp_0228	Serine acetyltransferase	Σ2	Glucose + Acetate	4P_gluAc	707415	332048	0.0253873	0.0119076	-1.63891	0.255625	46.9035	0.00138802
Q88RA5	Q88RA5_PSEPK	Pp_0228	Serine acetyltransferase	Σ3	Acetate	5G_ac	404363	235682	0.0131832	0.00761757	-1.92351	0.230002	57.7822	0.00138802
Q88RA5	Q88RA5_PSEPK	Pp_0228	Serine acetyltransferase	Σ3	Glucose	5G_glu	545386	42493.6	0.0202199	0.0019359	-1.69556	0.041856	9.57425	0.00138802
Q88RA5	Q88RA5_PSEPK	Pp_0228	Serine acetyltransferase	Σ3	Glucose + Acetate	5G_gluAc	688560	276429	0.0248343	0.0101064	-1.63572	0.212021	40.6954	0.00138802
Q88RA5	Q88RA5_PSEPK	Pp_0228	Serine acetyltransferase	Σ4	Acetate	5H_ac	405131	217083	0.0133668	0.0068499	-1.90831	0.204845	51.2456	0.00138802
Q88RA5	Q88RA5_PSEPK	Pp_0228	Serine acetyltransferase	Σ4	Glucose	5H_glu	351935	236877	0.0131374	0.00924185	-1.94645	0.280344	70.3476	0.00138802
Q88RA5	Q88RA5_PSEPK	Pp_0228	Serine acetyltransferase	Σ4	Glucose + Acetate	5H_gluAc	665751	302624	0.0244601	0.0113237	-1.65308	0.248697	46.2944	0.00138802
Q88RA5	Q88RA5_PSEPK	Pp_0228	Serine acetyltransferase	Σ5	Acetate	5P_ac	724052	71974.3	0.0247723	0.00274415	-1.60782	0.0483789	11.0775	0.00138802
Q88RA5	Q88RA5_PSEPK	Pp_0228	Serine acetyltransferase	Σ5	Glucose	5P_glu	531790	273344	0.0199152	0.00992173	-1.75158	0.278093	49.8199	0.00138802
Q88RA5	Q88RA5_PSEPK	Pp_0228	Serine acetyltransferase	Σ5	Glucose + Acetate	5P_gluAc	777972	72129.9	0.027926	0.00312646	-1.55574	0.0472738	11.1955	0.00138802
Q88RA5	Q88RA5_PSEPK	Pp_0228	Serine acetyltransferase	PT	Acetate	PreALE_ac	586690	310373	0.0227953	0.0124899	-1.69677	0.256274	54.7914	0.00138802
Q88RA5	Q88RA5_PSEPK	Pp_0228	Serine acetyltransferase	PT	Glucose	PreALE_glu	586354	216389	0.0217724	0.00752232	-1.68856	0.188565	34.5497	0.00138802
Q88RA5	Q88RA5_PSEPK	Pp_0228	Serine acetyltransferase	WT	Acetate	WT_ac	650970	63473.8	0.0229058	0.00230666	-1.64153	0.0439434	10.0702	0.00138802
Q88RA5	Q88RA5_PSEPK	Pp_0228	Serine acetyltransferase	WT	Glucose	WT_glu	304635	185467	0.011011	0.00681549	-2.00883	0.248965	61.8972	0.00138802
Q88RA5	Q88RA5_PSEPK	Pp_0228	Serine acetyltransferase	WT	Glucose + Acetate	WT_gluAc	488239	370695	0.0186224	0.0142814	-1.80761	0.306156	76.6892	0.00138802
Q88RA3	Q88RA3_PSEPK	Taud	Alpha-ketoglutarate-dependent taurine dioxygenase	Σ1	Acetate	2H_ac	460996	76702.5	0.0154539	0.0023794	-1.81425	0.0647573	15.3968	0.00219947
Q88RA3	Q88RA3_PSEPK	Taud	Alpha-ketoglutarate-dependent taurine dioxygenase	Σ1	Glucose	2H_glu	406725	113396	0.0154534	0.0040808	-1.82218	0.123893	26.4072	0.00219947
Q88RA3	Q88RA3_PSEPK	Taud	Alpha-ketoglutarate-dependent taurine dioxygenase	Σ1	Glucose + Acetate	2H_gluAc	840340	431892	0.0306296	0.0144633	-1.54876	0.217526	47.2201	0.00219947
Q88RA3	Q88RA3_PSEPK	Taud	Alpha-ketoglutarate-dependent taurine dioxygenase	Σ2	Acetate	4P_ac	168215	198671	0.00557523	0.00657308	-2.64961	0.878933	117.898	0.00219947
Q88RA3	Q88RA3_PSEPK	Taud	Alpha-ketoglutarate-dependent taurine dioxygenase	Σ2	Glucose	4P_glu	300149	251590	0.0122642	0.0102656	-2.28898	0.950613	83.7041	0.00219947
Q88RA3	Q88RA3_PSEPK	Taud	Alpha-ketoglutarate-dependent taurine dioxygenase	Σ2	Glucose + Acetate	4P_gluAc	784862	36149.7	0.0281678	0.0013891	-1.5506	0.0213555	4.93153	0.00219947
Q88RA3	Q88RA3_PSEPK	Taud	Alpha-ketoglutarate-dependent taurine dioxygenase	Σ3	Acetate	5G_ac	356193	296431	0.0116394	0.00968673	-2.29003	0.9117	83.2232	0.00219947
Q88RA3	Q88RA3_PSEPK	Taud	Alpha-ketoglutarate-dependent taurine dioxygenase	Σ3	Glucose	5G_glu	400385	247873	0.0149233	0.00934128	-1.92154	0.396211	62.5955	0.00219947
Q88RA3	Q88RA3_PSEPK	Taud	Alpha-ketoglutarate-dependent taurine dioxygenase	Σ3	Glucose + Acetate	5G_gluAc	566819	50081.3	0.0204112	0.00202758	-1.69151	0.0420453	9.93369	0.00219947
Q88RA3	Q88RA3_PSEPK	Taud	Alpha-ketoglutarate-dependent taurine dioxygenase	Σ4	Acetate	5H_ac	167710	182362	0.00547922	0.00589596	-2.57753	0.769392	107.606	0.00219947
Q88RA3	Q88RA3_PSEPK	Taud	Alpha-ketoglutarate-dependent taurine dioxygenase	Σ4	Glucose	5H_glu	358201	308692	0.0129874	0.0111755	-2.38373	1.161	86.0485	0.00219947
Q88RA3	Q88RA3_PSEPK	Taud	Alpha-ketoglutarate-dependent taurine dioxygenase	Σ4	Glucose + Acetate	5H_gluAc	444201	286364	0.0162971	0.0106188	-1.88296	0.389973	65.1577	0.00219947
Q88RA3	Q88RA3_PSEPK	Taud	Alpha-ketoglutarate-dependent taurine dioxygenase	Σ5	Acetate	5P_ac	463771	86601.1	0.0158932	0.00323546	-1.80537	0.0946348	20.3575	0.00219947
Q88RA3	Q88RA3_PSEPK	Taud	Alpha-ketoglutarate-dependent taurine dioxygenase	Σ5	Glucose	5P_glu	339920	290536	0.0129242	0.0110116	-2.35973	1.11643	85.2018	0.00219947
Q88RA3	Q88RA3_PSEPK	Taud	Alpha-ketoglutarate-dependent taurine dioxygenase	Σ5	Glucose + Acetate	5P_gluAc	692664	91093.5	0.0247967	0.00286143	-1.60763	0.0519516	11.5396	0.00219947
Q88RA3	Q88RA3_PSEPK	Taud	Alpha-ketoglutarate-dependent taurine dioxygenase	PT	Acetate	PreALE_ac	131572	143243	0.0051697	0.00564654	-2.79813	0.96864	109.224	0.00219947
Q88RA3	Q88RA3_PSEPK	Taud	Alpha-ketoglutarate-dependent taurine dioxygenase	PT	Glucose	PreALE_glu	53918.3	54006.8	0.00198262	0.00197612	-2.99657	0.65899	99.672	0.00219947
Q88RA3	Q88RA3_PSEPK	Taud	Alpha-ketoglutarate-dependent taurine dioxygenase	WT	Acetate	WT_ac	183961	216205	0.00645403	0.00756095	-2.48318	0.688138	117.151	0.00219947
Q88RA3	Q88RA3_PSEPK	Taud	Alpha-ketoglutarate-dependent taurine dioxygenase	WT	Glucose	WT_glu	718406	280102	0.0258005	0.00978734	-1.60738	0.153269	37.9347	0.00219947
Q88RA3	Q88RA3_PSEPK	Taud	Alpha-ketoglutarate-dependent taurine dioxygenase	WT	Glucose + Acetate	WT_gluAc	1.06553e+06	175420	0.0406197	0.00748393	-1.39659	0.0849798	18.4244	0.00219947
Q88RA0	Q88RA0_PSEPK	Taua	Taurine ABC transporter, periplasmic taurine-binding protein	Σ1	Acetate	2H_ac	9809.45	1413.49	0.000329363	4.86151e-05	-3.48537	0.0623662	14.7603	0.00096835
Q88RA0	Q88RA0_PSEPK	Taua	Taurine ABC transporter, periplasmic taurine-binding protein	Σ1	Glucose	2H_glu	228389	115620	0.0085612	0.00406134	-2.11213	0.259163	47.4389	0.00096835
Q88RA0	Q88RA0_PSEPK	Taua	Taurine ABC transporter, periplasmic taurine-binding protein	Σ1	Glucose + Acetate	2H_gluAc	301821	24473.9	0.0112019	0.000463872	-1.95096	0.018014	4.14103	0.00096835
Q88RA0	Q88RA0_PSEPK	Taua	Taurine ABC transporter, periplasmic taurine-binding protein	Σ2	Acetate	4P_ac	79861.6	73573.4	0.00268924	0.00249846	-2.86782	0.777788	92.9056	0.00096835
Q88RA0	Q88RA0_PSEPK	Taua	Taurine ABC transporter, periplasmic taurine-binding protein	Σ2	Glucose	4P_glu	133195	153626	0.00550162	0.0062715	-2.64073	0.867759	113.994	0.00096835
Q88RA0	Q88RA0_PSEPK	Taua	Taurine ABC transporter, periplasmic taurine-binding protein	Σ2	Glucose + Acetate	4P_gluAc	306324	21441.2	0.0110013	0.000943623	-1.95961	0.0370367	8.57737	0.00096835
Q88RA0	Q88RA0_PSEPK	Taua	Taurine ABC transporter, periplasmic taurine-binding protein	Σ3	Acetate	5G_ac	191581	57688.4	0.00626438	0.00192353	-2.21689	0.13419	30.7059	0.00096835
Q88RA0	Q88RA0_PSEPK	Taua	Taurine ABC transporter, periplasmic taurine-binding protein	Σ3	Glucose	5G_glu	370009	37395.5	0.0137099	0.00146192	-1.86463	0.0467502	10.6632	0.00096835
Q88RA0	Q88RA0_PSEPK	Taua	Taurine ABC transporter, periplasmic taurine-binding protein	Σ3	Glucose + Acetate	5G_gluAc	190855	155337	0.00689785	0.00561638	-2.45654	0.801078	81.4222	0.00096835
Q88RA0	Q88RA0_PSEPK	Taua	Taurine ABC transporter, periplasmic taurine-binding protein	Σ4	Acetate	5H_ac	122251	105145	0.00400772	0.00340871	-2.63914	0.687959	85.0536	0.00096835
Q88RA0	Q88RA0_PSEPK	Taua	Taurine ABC transporter, periplasmic taurine-binding protein	Σ4	Glucose	5H_glu	316899	56829.4	0.0116652	0.00196378	-1.93701	0.0703843	16.8345	0.00096835
Q88RA0	Q88RA0_PSEPK	Taua	Taurine ABC transporter, periplasmic taurine-binding protein	Σ4	Glucose + Acetate	5H_gluAc	94991.7	77537.7	0.00349545	0.00284964	-2.7239	0.746648	81.5241	0.00096835
Q88RA0	Q88RA0_PSEPK	Taua	Taurine ABC transporter, periplasmic taurine-binding protein	Σ5	Acetate	5P_ac	82640.3	70246.8	0.00284658	0.00241836	-2.74233	0.593135	84.9567	0.00096835
Q88RA0	Q88RA0_PSEPK	Taua	Taurine ABC transporter, periplasmic taurine-binding protein	Σ5	Glucose	5P_glu	280078	50171.3	0.0106269	0.00218586	-1.97967	0.0887512	20.5691	0.00096835
Q88RA0	Q88RA0_PSEPK	Taua	Taurine ABC transporter, periplasmic taurine-binding protein	Σ5	Glucose + Acetate	5P_gluAc	410840	31863.6	0.0147411	0.00136731	-1.8327	0.0398142	9.27551	0.00096835
Q88RA0	Q88RA0_PSEPK	Taua	Taurine ABC transporter, periplasmic taurine-binding protein	PT	Acetate	PreALE_ac	39601.7	62090.4	0.00147558	0.00228861	-3.25019	0.688945	155.099	0.00096835
Q88RA0	Q88RA0_PSEPK	Taua	Taurine ABC transporter, periplasmic taurine-binding protein	PT	Glucose	PreALE_glu	252808	167210	0.00929376	0.00613321	-2.36171	0.903484	65.9928	0.00096835
Q88RA0	Q88RA0_PSEPK	Taua	Taurine ABC transporter, periplasmic taurine-binding protein	WT	Acetate	WT_ac	122750	114738	0.00432834	0.004064	-2.56465	0.578673	93.8927	0.00096835
Q88RA0	Q88RA0_PSEPK	Taua	Taurine ABC transporter, periplasmic taurine-binding protein	WT	Glucose	WT_glu	330011	72191.5	0.0118671	0.00248678	-1.93172	0.0877639	20.9552	0.00096835
Q88RA0	Q88RA0_PSEPK	Taua	Taurine ABC transporter, periplasmic taurine-binding protein	WT	Glucose + Acetate	WT_gluAc	289678	80429.6	0.0110006	0.00302718	-1.97	0.123243	27.5183	0.00096835
Q88R99	Q88R99_PSEPK	Opre	Porin E	Σ1	Acetate	2H_ac	1.71229e+06	587392	0.0573105	0.0188683	-1.25617	0.133713	32.9229	0.00952606
Q88R99	Q88R99_PSEPK	Opre	Porin E	Σ1	Glucose	2H_glu	3.26667e+06	204070	0.124512	0.00397211	-0.904936	0.0138628	3.19013	0.00952606
Q88R99	Q88R99_PSEPK	Opre	Porin E	Σ1	Glucose + Acetate	2H_gluAc	1.13985e+06	679250	0.043672	0.0294288	-1.41983	0.270498	67.3859	0.00952606
Q88R99	Q88R99_PSEPK	Opre	Porin E	Σ2	Acetate	4P_ac	1.80127e+06	795898	0.0604384	0.027607	-1.24602	0.183091	45.678	0.00952606
Q88R99	Q88R99_PSEPK	Opre	Porin E	Σ2	Glucose	4P_glu	2.97333e+06	121244	0.123181	0.00715231	-0.909951	0.0254606	5.80635	0.00952606
Q88R99	Q88R99_PSEPK	Opre	Porin E	Σ2	Glucose + Acetate	4P_gluAc	835832	51832.6	0.0299836	0.00158308	-1.52352	0.0229528	5.27982	0.00952606
Q88R99	Q88R99_PSEPK	Opre	Porin E	Σ3	Acetate	5G_ac	2.26556e+06	115004	0.0739822	0.00349506	-1.13119	0.0204636	4.7242	0.00952606
Q88R99	Q88R99_PSEPK	Opre	Porin E	Σ3	Glucose	5G_glu	2.79889e+06	215260	0.103576	0.00611864	-0.985246	0.0255688	5.90742	0.00952606
Q88R99	Q88R99_PSEPK	Opre	Porin E	Σ3	Glucose + Acetate	5G_gluAc	1.32754e+06	508334	0.047885	0.0186595	-1.34729	0.199275	38.9672	0.00952606
Q88R99	Q88R99_PSEPK	Opre	Porin E	Σ4	Acetate	5H_ac	1.45663e+06	838709	0.048042	0.0265506	-1.35854	0.221693	55.2654	0.00952606
Q88R99	Q88R99_PSEPK	Opre	Porin E	Σ4	Glucose	5H_glu	2.87222e+06	93412.7	0.105826	0.00211056	-0.975464	0.0086984	1.99436	0.00952606
Q88R99	Q88R99_PSEPK	Opre	Porin E	Σ4	Glucose + Acetate	5H_gluAc	980702	523361	0.0357363	0.0186009	-1.48261	0.209454	52.0504	0.00952606
Q88R99	Q88R99_PSEPK	Opre	Porin E	Σ5	Acetate	5P_ac	1.84749e+06	755221	0.0633707	0.0268663	-1.22214	0.172849	42.3955	0.00952606
Q88R99	Q88R99_PSEPK	Opre	Porin E	Σ5	Glucose	5P_glu	3.16444e+06	327284	0.119634	0.011386	-0.923472	0.0416668	9.51739	0.00952606
Q88R99	Q88R99_PSEPK	Opre	Porin E	Σ5	Glucose + Acetate	5P_gluAc	1.10191e+06	567879	0.0394649	0.0201656	-1.43814	0.205289	51.0974	0.00952606
Q88R99	Q88R99_PSEPK	Opre	Porin E	PT	Acetate	PreALE_ac	3850000	431054	0.147832	0.0130515	-0.831566	0.039792	8.82861	0.00952606
Q88R99	Q88R99_PSEPK	Opre	Porin E	PT	Glucose	PreALE_glu	3.33417e+06	311358	0.125576	0.0164633	-0.903796	0.0554703	13.1102	0.00952606
Q88R99	Q88R99_PSEPK	Opre	Porin E	WT	Acetate	WT_ac	4.49222e+06	412504	0.158048	0.0146788	-0.802508	0.0414782	9.28758	0.00952606
Q88R99	Q88R99_PSEPK	Opre	Porin E	WT	Glucose	WT_glu	3.08667e+06	431367	0.111239	0.0166824	-0.95711	0.0667849	14.997	0.00952606
Q88R99	Q88R99_PSEPK	Opre	Porin E	WT	Glucose + Acetate	WT_gluAc	552490	199393	0.0209037	0.00716132	-1.69967	0.167137	34.2586	0.00952606
Q88R98	Q88R98_PSEPK	Lsfa	Antioxidant protein LsfA	Σ1	Acetate	2H_ac	1.93961e+06	26634.9	0.0650961	8.45384e-05	-1.18645	0.000563903	0.129867	0.00639947
Q88R98	Q88R98_PSEPK	Lsfa	Antioxidant protein LsfA	Σ1	Glucose	2H_glu	1.26581e+06	904471	0.0468186	0.0301892	-1.40893	0.344438	64.4812	0.00639947
Q88R98	Q88R98_PSEPK	Lsfa	Antioxidant protein LsfA	Σ1	Glucose + Acetate	2H_gluAc	3.73444e+06	407831	0.138399	0.00749472	-0.859283	0.0231785	5.4153	0.00639947
Q88R98	Q88R98_PSEPK	Lsfa	Antioxidant protein LsfA	Σ2	Acetate	4P_ac	1.95383e+06	12255.1	0.0653034	0.00121863	-1.18511	0.00808332	1.8661	0.00639947
Q88R98	Q88R98_PSEPK	Lsfa	Antioxidant protein LsfA	Σ2	Glucose	4P_glu	1.53987e+06	371436	0.0639201	0.0163915	-1.20477	0.118971	25.6437	0.00639947
Q88R98	Q88R98_PSEPK	Lsfa	Antioxidant protein LsfA	Σ2	Glucose + Acetate	4P_gluAc	3.47778e+06	21169.5	0.12481	0.00214657	-0.903793	0.00743476	1.71987	0.00639947
Q88R98	Q88R98_PSEPK	Lsfa	Antioxidant protein LsfA	Σ3	Acetate	5G_ac	2.36444e+06	92516.3	0.0772304	0.00338535	-1.11249	0.018898	4.38345	0.00639947
Q88R98	Q88R98_PSEPK	Lsfa	Antioxidant protein LsfA	Σ3	Glucose	5G_glu	2.07111e+06	50589.1	0.076736	0.00324254	-1.11526	0.0183793	4.22558	0.00639947
Q88R98	Q88R98_PSEPK	Lsfa	Antioxidant protein LsfA	Σ3	Glucose + Acetate	5G_gluAc	2.54889e+06	84743.6	0.0917504	0.0040126	-1.03767	0.0190617	4.37339	0.00639947
Q88R98	Q88R98_PSEPK	Lsfa	Antioxidant protein LsfA	Σ4	Acetate	5H_ac	2.30111e+06	50147.9	0.0764633	0.00105121	-1.11657	0.00596485	1.37479	0.00639947
Q88R98	Q88R98_PSEPK	Lsfa	Antioxidant protein LsfA	Σ4	Glucose	5H_glu	2.11556e+06	160704	0.0778732	0.00382506	-1.10897	0.0216412	4.91191	0.00639947
Q88R98	Q88R98_PSEPK	Lsfa	Antioxidant protein LsfA	Σ4	Glucose + Acetate	5H_gluAc	2.55667e+06	93333.3	0.0935915	0.0041314	-1.02905	0.0193735	4.41429	0.00639947
Q88R98	Q88R98_PSEPK	Lsfa	Antioxidant protein LsfA	Σ5	Acetate	5P_ac	1.35348e+06	486759	0.0461718	0.016181	-1.35675	0.172778	35.0451	0.00639947
Q88R98	Q88R98_PSEPK	Lsfa	Antioxidant protein LsfA	Σ5	Glucose	5P_glu	2.15556e+06	190156	0.0814221	0.00510653	-1.08982	0.0269746	6.27167	0.00639947
Q88R98	Q88R98_PSEPK	Lsfa	Antioxidant protein LsfA	Σ5	Glucose + Acetate	5P_gluAc	3.24111e+06	77483.6	0.11618	0.00134925	-0.934888	0.00502702	1.16135	0.00639947
Q88R98	Q88R98_PSEPK	Lsfa	Antioxidant protein LsfA	PT	Acetate	PreALE_ac	1.42035e+06	215253	0.0547167	0.00899359	-1.26664	0.0756671	16.4366	0.00639947
Q88R98	Q88R98_PSEPK	Lsfa	Antioxidant protein LsfA	PT	Glucose	PreALE_glu	1.68021e+06	464988	0.0626818	0.0157069	-1.21374	0.113909	25.0581	0.00639947
Q88R98	Q88R98_PSEPK	Lsfa	Antioxidant protein LsfA	WT	Acetate	WT_ac	1.2253e+06	602109	0.0430481	0.0209499	-1.39703	0.194691	48.6664	0.00639947
Q88R98	Q88R98_PSEPK	Lsfa	Antioxidant protein LsfA	WT	Glucose	WT_glu	2.26667e+06	107290	0.0815802	0.00304397	-1.08862	0.0163657	3.73127	0.00639947
Q88R98	Q88R98_PSEPK	Lsfa	Antioxidant protein LsfA	WT	Glucose + Acetate	WT_gluAc	3.60222e+06	110872	0.136984	0.00517545	-0.863535	0.0162542	3.77815	0.00639947
Q88R97	SSUE_PSEPK	Ssue	FMN reductase (NADPH)	Σ1	Acetate	2H_ac	74528.5	13034.1	0.00250143	0.000438493	-2.60661	0.0804819	17.5297	0.000763472
Q88R97	SSUE_PSEPK	Ssue	FMN reductase (NADPH)	Σ1	Glucose	2H_glu	62545.7	62153.9	0.0022654	0.00207366	-2.76658	0.393531	91.5361	0.000763472
Q88R97	SSUE_PSEPK	Ssue	FMN reductase (NADPH)	Σ1	Glucose + Acetate	2H_gluAc	129778	33612.6	0.00477188	0.000951844	-2.32765	0.0929565	19.9469	0.000763472
Q88R97	SSUE_PSEPK	Ssue	FMN reductase (NADPH)	Σ2	Acetate	4P_ac	26432.3	16900.4	0.000878588	0.0005578	-3.15315	0.398725	63.4881	0.000763472
Q88R97	SSUE_PSEPK	Ssue	FMN reductase (NADPH)	Σ2	Glucose	4P_glu	15197	8340.39	0.000630804	0.000345049	-3.25925	0.298707	54.6999	0.000763472
Q88R97	SSUE_PSEPK	Ssue	FMN reductase (NADPH)	Σ2	Glucose + Acetate	4P_gluAc	295843	108799	0.0106545	0.00403659	-1.9979	0.190814	37.8862	0.000763472
Q88R97	SSUE_PSEPK	Ssue	FMN reductase (NADPH)	Σ3	Acetate	5G_ac	96211.7	17200.9	0.00314003	0.000543793	-2.50749	0.0763088	17.3181	0.000763472
Q88R97	SSUE_PSEPK	Ssue	FMN reductase (NADPH)	Σ3	Glucose	5G_glu	113083	32099.1	0.00417414	0.00111914	-2.39094	0.125426	26.8112	0.000763472
Q88R97	SSUE_PSEPK	Ssue	FMN reductase (NADPH)	Σ3	Glucose + Acetate	5G_gluAc	102429	13996.4	0.00368846	0.000531245	-2.43621	0.0633867	14.4029	0.000763472
Q88R97	SSUE_PSEPK	Ssue	FMN reductase (NADPH)	Σ4	Acetate	5H_ac	68799.9	35703.5	0.00227112	0.00115734	-2.69705	0.285227	50.9588	0.000763472
Q88R97	SSUE_PSEPK	Ssue	FMN reductase (NADPH)	Σ4	Glucose	5H_glu	154249	66798	0.00565001	0.00233061	-2.27111	0.17062	41.2496	0.000763472
Q88R97	SSUE_PSEPK	Ssue	FMN reductase (NADPH)	Σ4	Glucose + Acetate	5H_gluAc	105710	9813.99	0.00386984	0.000375098	-2.41371	0.043066	9.69286	0.000763472
Q88R97	SSUE_PSEPK	Ssue	FMN reductase (NADPH)	Σ5	Acetate	5P_ac	58228.7	60023.9	0.00200161	0.00206285	-2.88817	0.523888	103.059	0.000763472
Q88R97	SSUE_PSEPK	Ssue	FMN reductase (NADPH)	Σ5	Glucose	5P_glu	108957	17887.8	0.00411169	0.000582418	-2.38876	0.0595794	14.1649	0.000763472
Q88R97	SSUE_PSEPK	Ssue	FMN reductase (NADPH)	Σ5	Glucose + Acetate	5P_gluAc	158501	10343	0.00568574	0.000436816	-2.2461	0.0341739	7.68267	0.000763472
Q88R97	SSUE_PSEPK	Ssue	FMN reductase (NADPH)	PT	Acetate	PreALE_ac	13121.5	4239.52	0.000502389	0.000155316	-3.31934	0.163916	30.9154	0.000763472
Q88R97	SSUE_PSEPK	Ssue	FMN reductase (NADPH)	PT	Glucose	PreALE_glu	18953.7	7122.61	0.000709666	0.000255031	-3.17087	0.161504	35.9367	0.000763472
Q88R97	SSUE_PSEPK	Ssue	FMN reductase (NADPH)	WT	Acetate	WT_ac	24383.2	11239.1	0.000859099	0.000400664	-3.09443	0.186743	46.6378	0.000763472
Q88R97	SSUE_PSEPK	Ssue	FMN reductase (NADPH)	WT	Glucose	WT_glu	159185	75797.1	0.00572552	0.00272097	-2.2741	0.20238	47.5236	0.000763472
Q88R97	SSUE_PSEPK	Ssue	FMN reductase (NADPH)	WT	Glucose + Acetate	WT_gluAc	370408	160954	0.0140547	0.00604368	-1.88729	0.227564	43.0012	0.000763472
Q88R96	Q88R96_PSEPK	Ssua	Sulfonate ABC transporter, periplasmic sulfonate-binding protein SsuA	Σ1	Acetate	2H_ac	9809.45	1413.49	0.000329363	4.86151e-05	-3.48537	0.0623662	14.7603	0.000549953
Q88R96	Q88R96_PSEPK	Ssua	Sulfonate ABC transporter, periplasmic sulfonate-binding protein SsuA	Σ1	Glucose	2H_glu	7417.33	46.7601	0.000283599	2.24894e-05	-3.54824	0.0352806	7.92999	0.000549953
Q88R96	Q88R96_PSEPK	Ssua	Sulfonate ABC transporter, periplasmic sulfonate-binding protein SsuA	Σ1	Glucose + Acetate	2H_gluAc	135928	34289.4	0.00511365	0.00162684	-2.30612	0.13959	31.8137	0.000549953
Q88R96	Q88R96_PSEPK	Ssua	Sulfonate ABC transporter, periplasmic sulfonate-binding protein SsuA	Σ2	Acetate	4P_ac	6210.47	932.626	0.000207834	3.40193e-05	-3.6861	0.0702395	16.3685	0.000549953
Q88R96	Q88R96_PSEPK	Ssua	Sulfonate ABC transporter, periplasmic sulfonate-binding protein SsuA	Σ2	Glucose	4P_glu	15450.7	19028	0.000638571	0.000768402	-3.73732	1.12896	120.332	0.000549953
Q88R96	Q88R96_PSEPK	Ssua	Sulfonate ABC transporter, periplasmic sulfonate-binding protein SsuA	Σ2	Glucose + Acetate	4P_gluAc	156434	34607.9	0.00562261	0.00129052	-2.25846	0.107061	22.9523	0.000549953
Q88R96	Q88R96_PSEPK	Ssua	Sulfonate ABC transporter, periplasmic sulfonate-binding protein SsuA	Σ3	Acetate	5G_ac	9600.84	4901.03	0.000313071	0.000159151	-3.55259	0.266279	50.8355	0.000549953
Q88R96	Q88R96_PSEPK	Ssua	Sulfonate ABC transporter, periplasmic sulfonate-binding protein SsuA	Σ3	Glucose	5G_glu	6831.33	1252.46	0.000253066	4.67936e-05	-3.60217	0.0856381	18.4907	0.000549953
Q88R96	Q88R96_PSEPK	Ssua	Sulfonate ABC transporter, periplasmic sulfonate-binding protein SsuA	Σ3	Glucose + Acetate	5G_gluAc	24440	25770.5	0.000877486	0.000924119	-3.21773	0.447079	105.314	0.000549953
Q88R96	Q88R96_PSEPK	Ssua	Sulfonate ABC transporter, periplasmic sulfonate-binding protein SsuA	Σ4	Acetate	5H_ac	8824.12	2109.65	0.00029442	7.73252e-05	-3.54107	0.114484	26.2635	0.000549953
Q88R96	Q88R96_PSEPK	Ssua	Sulfonate ABC transporter, periplasmic sulfonate-binding protein SsuA	Σ4	Glucose	5H_glu	10512.8	9360.31	0.000383477	0.000334951	-3.51848	0.350847	87.3456	0.000549953
Q88R96	Q88R96_PSEPK	Ssua	Sulfonate ABC transporter, periplasmic sulfonate-binding protein SsuA	Σ4	Glucose + Acetate	5H_gluAc	6995.45	1704.56	0.000256331	6.46046e-05	-3.60085	0.113496	25.2036	0.000549953
Q88R96	Q88R96_PSEPK	Ssua	Sulfonate ABC transporter, periplasmic sulfonate-binding protein SsuA	Σ5	Acetate	5P_ac	6224.37	5160.04	0.000210531	0.000171648	-3.82043	0.480082	81.5313	0.000549953
Q88R96	Q88R96_PSEPK	Ssua	Sulfonate ABC transporter, periplasmic sulfonate-binding protein SsuA	Σ5	Glucose	5P_glu	69372.4	26121	0.0026087	0.000936541	-2.60346	0.163557	35.9007	0.000549953
Q88R96	Q88R96_PSEPK	Ssua	Sulfonate ABC transporter, periplasmic sulfonate-binding protein SsuA	Σ5	Glucose + Acetate	5P_gluAc	168215	119663	0.00608207	0.00439554	-2.33965	0.451841	72.2705	0.000549953
Q88R96	Q88R96_PSEPK	Ssua	Sulfonate ABC transporter, periplasmic sulfonate-binding protein SsuA	PT	Acetate	PreALE_ac	7227.99	6124.42	0.000278623	0.00023488	-3.66542	0.351527	84.3005	0.000549953
Q88R96	Q88R96_PSEPK	Ssua	Sulfonate ABC transporter, periplasmic sulfonate-binding protein SsuA	PT	Glucose	PreALE_glu	9256.64	3073.1	0.000344163	0.000105264	-3.48263	0.158968	30.5854	0.000549953
Q88R96	Q88R96_PSEPK	Ssua	Sulfonate ABC transporter, periplasmic sulfonate-binding protein SsuA	WT	Acetate	WT_ac	16173.9	2986.64	0.000568677	0.000102714	-3.25027	0.0834219	18.0619	0.000549953
Q88R96	Q88R96_PSEPK	Ssua	Sulfonate ABC transporter, periplasmic sulfonate-binding protein SsuA	WT	Glucose	WT_glu	44706.6	30443.9	0.00160285	0.0010873	-2.92068	0.465994	67.8355	0.000549953
Q88R96	Q88R96_PSEPK	Ssua	Sulfonate ABC transporter, periplasmic sulfonate-binding protein SsuA	WT	Glucose + Acetate	WT_gluAc	218053	84163.3	0.00824096	0.00296182	-2.10137	0.147149	35.9402	0.000549953
Q88R95	SSUD_PSEPK	Ssud	Alkanesulfonate monooxygenase	Σ1	Acetate	2H_ac	119635	172176	0.00405742	0.00585776	-2.77142	0.700293	144.371	0.00593222
Q88R95	SSUD_PSEPK	Ssud	Alkanesulfonate monooxygenase	Σ1	Glucose	2H_glu	212190	171154	0.00790087	0.00640873	-2.36742	0.742981	81.1142	0.00593222
Q88R95	SSUD_PSEPK	Ssud	Alkanesulfonate monooxygenase	Σ1	Glucose + Acetate	2H_gluAc	1.84222e+06	503117	0.0677806	0.0148068	-1.17592	0.096127	21.8452	0.00593222
Q88R95	SSUD_PSEPK	Ssud	Alkanesulfonate monooxygenase	Σ2	Acetate	4P_ac	225031	184629	0.00746572	0.00611299	-2.41155	0.77954	81.8808	0.00593222
Q88R95	SSUD_PSEPK	Ssud	Alkanesulfonate monooxygenase	Σ2	Glucose	4P_glu	87967.2	141761	0.00373908	0.00603528	-3.42239	1.51865	161.411	0.00593222
Q88R95	SSUD_PSEPK	Ssud	Alkanesulfonate monooxygenase	Σ2	Glucose + Acetate	4P_gluAc	1.25472e+06	564268	0.0452173	0.0210448	-1.37304	0.186311	46.5416	0.00593222
Q88R95	SSUD_PSEPK	Ssud	Alkanesulfonate monooxygenase	Σ3	Acetate	5G_ac	219851	184780	0.00715912	0.00601782	-2.50117	0.909959	84.058	0.00593222
Q88R95	SSUD_PSEPK	Ssud	Alkanesulfonate monooxygenase	Σ3	Glucose	5G_glu	131324	148188	0.00493026	0.00561579	-2.5765	0.654191	113.905	0.00593222
Q88R95	SSUD_PSEPK	Ssud	Alkanesulfonate monooxygenase	Σ3	Glucose + Acetate	5G_gluAc	137798	186924	0.00500753	0.00682106	-2.61746	0.637683	136.216	0.00593222
Q88R95	SSUD_PSEPK	Ssud	Alkanesulfonate monooxygenase	Σ4	Acetate	5H_ac	17648.2	4219.29	0.00058884	0.00015465	-3.24004	0.114484	26.2635	0.00593222
Q88R95	SSUD_PSEPK	Ssud	Alkanesulfonate monooxygenase	Σ4	Glucose	5H_glu	126308	136886	0.0045777	0.0049342	-2.63269	0.724509	107.788	0.00593222
Q88R95	SSUD_PSEPK	Ssud	Alkanesulfonate monooxygenase	Σ4	Glucose + Acetate	5H_gluAc	432795	493114	0.0157314	0.0177568	-2.13646	0.782661	112.875	0.00593222
Q88R95	SSUD_PSEPK	Ssud	Alkanesulfonate monooxygenase	Σ5	Acetate	5P_ac	12448.7	10320.1	0.000421061	0.000343297	-3.5194	0.480082	81.5313	0.00593222
Q88R95	SSUD_PSEPK	Ssud	Alkanesulfonate monooxygenase	Σ5	Glucose	5P_glu	188113	156637	0.00705996	0.00574175	-2.24616	0.348013	81.3284	0.00593222
Q88R95	SSUD_PSEPK	Ssud	Alkanesulfonate monooxygenase	Σ5	Glucose + Acetate	5P_gluAc	1.18091e+06	530261	0.0423177	0.0188456	-1.40013	0.182262	44.5337	0.00593222
Q88R95	SSUD_PSEPK	Ssud	Alkanesulfonate monooxygenase	PT	Acetate	PreALE_ac	14456	12248.8	0.000557245	0.000469761	-3.36439	0.351527	84.3005	0.00593222
Q88R95	SSUD_PSEPK	Ssud	Alkanesulfonate monooxygenase	PT	Glucose	PreALE_glu	18513.3	6146.21	0.000688327	0.000210528	-3.1816	0.158968	30.5854	0.00593222
Q88R95	SSUD_PSEPK	Ssud	Alkanesulfonate monooxygenase	WT	Acetate	WT_ac	32347.7	5973.28	0.00113735	0.000205428	-2.94924	0.0834219	18.0619	0.00593222
Q88R95	SSUD_PSEPK	Ssud	Alkanesulfonate monooxygenase	WT	Glucose	WT_glu	318854	125896	0.0114776	0.00452328	-1.96866	0.203526	39.4098	0.00593222
Q88R95	SSUD_PSEPK	Ssud	Alkanesulfonate monooxygenase	WT	Glucose + Acetate	WT_gluAc	2.61936e+06	118164	0.0996817	0.00677288	-1.00207	0.0301309	6.79451	0.00593222
Q88R92	Q88R92_PSEPK	Ssuf	Organosulfonate utilization protein SsuF	Σ1	Acetate	2H_ac	704271	663284	0.0235333	0.0219761	-2.07753	1.05698	93.3832	0.00855428
Q88R92	Q88R92_PSEPK	Ssuf	Organosulfonate utilization protein SsuF	Σ1	Glucose	2H_glu	918323	81630.4	0.0351436	0.00458374	-1.4566	0.0563609	13.0429	0.00855428
Q88R92	Q88R92_PSEPK	Ssuf	Organosulfonate utilization protein SsuF	Σ1	Glucose + Acetate	2H_gluAc	2.94298e+06	443118	0.110224	0.0236342	-0.964367	0.0929752	21.442	0.00855428
Q88R92	Q88R92_PSEPK	Ssuf	Organosulfonate utilization protein SsuF	Σ2	Acetate	4P_ac	8280.63	1243.5	0.000277113	4.53591e-05	-3.56116	0.0702395	16.3685	0.00855428
Q88R92	Q88R92_PSEPK	Ssuf	Organosulfonate utilization protein SsuF	Σ2	Glucose	4P_glu	429727	41417.6	0.0178129	0.00201163	-1.75115	0.0497479	11.2931	0.00855428
Q88R92	Q88R92_PSEPK	Ssuf	Organosulfonate utilization protein SsuF	Σ2	Glucose + Acetate	4P_gluAc	2.81446e+06	381070	0.100927	0.0127663	-0.998327	0.0552488	12.6491	0.00855428
Q88R92	Q88R92_PSEPK	Ssuf	Organosulfonate utilization protein SsuF	Σ3	Acetate	5G_ac	1.30627e+06	414016	0.0426226	0.0132982	-1.38334	0.12712	31.2	0.00855428
Q88R92	Q88R92_PSEPK	Ssuf	Organosulfonate utilization protein SsuF	Σ3	Glucose	5G_glu	574331	177697	0.021196	0.00619785	-1.68606	0.126453	29.2407	0.00855428
Q88R92	Q88R92_PSEPK	Ssuf	Organosulfonate utilization protein SsuF	Σ3	Glucose + Acetate	5G_gluAc	2.22984e+06	372049	0.0803456	0.0142976	-1.09965	0.0776139	17.7951	0.00855428
Q88R92	Q88R92_PSEPK	Ssuf	Organosulfonate utilization protein SsuF	Σ4	Acetate	5H_ac	303033	504234	0.0100748	0.0167604	-2.78686	1.0934	166.36	0.00855428
Q88R92	Q88R92_PSEPK	Ssuf	Organosulfonate utilization protein SsuF	Σ4	Glucose	5H_glu	791993	520168	0.0289383	0.0184716	-1.59291	0.25863	63.8307	0.00855428
Q88R92	Q88R92_PSEPK	Ssuf	Organosulfonate utilization protein SsuF	Σ4	Glucose + Acetate	5H_gluAc	1.27296e+06	705338	0.0463893	0.0254819	-1.39736	0.314259	54.9304	0.00855428
Q88R92	Q88R92_PSEPK	Ssuf	Organosulfonate utilization protein SsuF	Σ5	Acetate	5P_ac	894523	72615.5	0.0305749	0.00242813	-1.51557	0.0351823	7.94157	0.00855428
Q88R92	Q88R92_PSEPK	Ssuf	Organosulfonate utilization protein SsuF	Σ5	Glucose	5P_glu	1.66851e+06	434390	0.0631036	0.0161538	-1.21028	0.118505	25.5988	0.00855428
Q88R92	Q88R92_PSEPK	Ssuf	Organosulfonate utilization protein SsuF	Σ5	Glucose + Acetate	5P_gluAc	3.17837e+06	92726.7	0.11396	0.00389899	-0.943418	0.0149439	3.42137	0.00855428
Q88R92	Q88R92_PSEPK	Ssuf	Organosulfonate utilization protein SsuF	PT	Acetate	PreALE_ac	216301	238823	0.00849297	0.0093852	-2.6262	1.02004	110.506	0.00855428
Q88R92	Q88R92_PSEPK	Ssuf	Organosulfonate utilization protein SsuF	PT	Glucose	PreALE_glu	128609	228573	0.00511688	0.00918102	-2.89085	0.778691	179.426	0.00855428
Q88R92	Q88R92_PSEPK	Ssuf	Organosulfonate utilization protein SsuF	WT	Acetate	WT_ac	1.04407e+06	909578	0.0366209	0.0318756	-1.91763	1.13037	87.0421	0.00855428
Q88R92	Q88R92_PSEPK	Ssuf	Organosulfonate utilization protein SsuF	WT	Glucose	WT_glu	1.3303e+06	427383	0.0477935	0.0149858	-1.33744	0.15383	31.3554	0.00855428
Q88R92	Q88R92_PSEPK	Ssuf	Organosulfonate utilization protein SsuF	WT	Glucose + Acetate	WT_gluAc	3160714	519920	0.120011	0.018457	-0.92439	0.0694994	15.3794	0.00855428
Q88R90	GSH1_PSEPK	Gsha	Glutamate--cysteine ligase	Σ1	Acetate	2H_ac	456352	213391	0.0152552	0.00696552	-1.85234	0.224955	45.66	0.000541785
Q88R90	GSH1_PSEPK	Gsha	Glutamate--cysteine ligase	Σ1	Glucose	2H_glu	324861	197459	0.0125427	0.00825673	-1.96574	0.290049	65.8292	0.000541785
Q88R90	GSH1_PSEPK	Gsha	Glutamate--cysteine ligase	Σ1	Glucose + Acetate	2H_gluAc	242603	98312.5	0.00891038	0.00321184	-2.06755	0.147548	36.046	0.000541785
Q88R90	GSH1_PSEPK	Gsha	Glutamate--cysteine ligase	Σ2	Acetate	4P_ac	516717	130494	0.0173045	0.00459931	-1.77177	0.112842	26.5787	0.000541785
Q88R90	GSH1_PSEPK	Gsha	Glutamate--cysteine ligase	Σ2	Glucose	4P_glu	370481	236840	0.0154596	0.0101468	-1.89751	0.364432	65.6343	0.000541785
Q88R90	GSH1_PSEPK	Gsha	Glutamate--cysteine ligase	Σ2	Glucose + Acetate	4P_gluAc	465965	118227	0.0167665	0.00451867	-1.78588	0.115397	26.9506	0.000541785
Q88R90	GSH1_PSEPK	Gsha	Glutamate--cysteine ligase	Σ3	Acetate	5G_ac	460513	53016.3	0.015037	0.0016951	-1.82463	0.0479929	11.2728	0.000541785
Q88R90	GSH1_PSEPK	Gsha	Glutamate--cysteine ligase	Σ3	Glucose	5G_glu	333110	187162	0.0123908	0.00700272	-1.97489	0.325141	56.5157	0.000541785
Q88R90	GSH1_PSEPK	Gsha	Glutamate--cysteine ligase	Σ3	Glucose + Acetate	5G_gluAc	294812	307491	0.0105538	0.0109261	-2.13203	0.440036	103.528	0.000541785
Q88R90	GSH1_PSEPK	Gsha	Glutamate--cysteine ligase	Σ4	Acetate	5H_ac	408644	276935	0.013726	0.00946296	-1.97957	0.442032	68.9417	0.000541785
Q88R90	GSH1_PSEPK	Gsha	Glutamate--cysteine ligase	Σ4	Glucose	5H_glu	367248	224381	0.0134092	0.00804566	-1.93811	0.309315	60.001	0.000541785
Q88R90	GSH1_PSEPK	Gsha	Glutamate--cysteine ligase	Σ4	Glucose + Acetate	5H_gluAc	417610	104665	0.0152865	0.00384113	-1.82608	0.11989	25.1276	0.000541785
Q88R90	GSH1_PSEPK	Gsha	Glutamate--cysteine ligase	Σ5	Acetate	5P_ac	414007	144005	0.0141211	0.00476414	-1.86925	0.163533	33.7377	0.000541785
Q88R90	GSH1_PSEPK	Gsha	Glutamate--cysteine ligase	Σ5	Glucose	5P_glu	419747	191953	0.0160237	0.00783388	-1.82842	0.205252	48.8892	0.000541785
Q88R90	GSH1_PSEPK	Gsha	Glutamate--cysteine ligase	Σ5	Glucose + Acetate	5P_gluAc	402256	17469.2	0.0144167	0.000444155	-1.84127	0.0133181	3.08084	0.000541785
Q88R90	GSH1_PSEPK	Gsha	Glutamate--cysteine ligase	PT	Acetate	PreALE_ac	450764	130815	0.017254	0.00449699	-1.77312	0.104919	26.0634	0.000541785
Q88R90	GSH1_PSEPK	Gsha	Glutamate--cysteine ligase	PT	Glucose	PreALE_glu	478595	221074	0.0180349	0.00836568	-1.80054	0.287643	46.386	0.000541785
Q88R90	GSH1_PSEPK	Gsha	Glutamate--cysteine ligase	WT	Acetate	WT_ac	296324	197266	0.0104473	0.00698114	-2.0912	0.428212	66.8224	0.000541785
Q88R90	GSH1_PSEPK	Gsha	Glutamate--cysteine ligase	WT	Glucose	WT_glu	416757	245331	0.0149627	0.00878107	-1.89565	0.329383	58.6865	0.000541785
Q88R90	GSH1_PSEPK	Gsha	Glutamate--cysteine ligase	WT	Glucose + Acetate	WT_gluAc	400881	140188	0.0151968	0.00511324	-1.83748	0.164357	33.6469	0.000541785
Q88R88	Q88R88_PSEPK	Pp_0245	S1 RNA binding domain protein	Σ1	Acetate	2H_ac	1893389	93508	0.0635559	0.00333969	-1.19724	0.0225886	5.25473	0.0038141
Q88R88	Q88R88_PSEPK	Pp_0245	S1 RNA binding domain protein	Σ1	Glucose	2H_glu	2.42481e+06	78845.8	0.0925661	0.00485063	-1.03395	0.0230365	5.24018	0.0038141
Q88R88	Q88R88_PSEPK	Pp_0245	S1 RNA binding domain protein	Σ1	Glucose + Acetate	2H_gluAc	1.76483e+06	682429	0.0667566	0.0300946	-1.20705	0.206349	45.081	0.0038141
Q88R88	Q88R88_PSEPK	Pp_0245	S1 RNA binding domain protein	Σ2	Acetate	4P_ac	1.31152e+06	410554	0.0437777	0.0134361	-1.37132	0.12509	30.6917	0.0038141
Q88R88	Q88R88_PSEPK	Pp_0245	S1 RNA binding domain protein	Σ2	Glucose	4P_glu	1.8444e+06	381235	0.07658	0.017265	-1.12377	0.103043	22.5451	0.0038141
Q88R88	Q88R88_PSEPK	Pp_0245	S1 RNA binding domain protein	Σ2	Glucose + Acetate	4P_gluAc	869261	67580.8	0.0312067	0.00268926	-1.50683	0.0374355	8.61758	0.0038141
Q88R88	Q88R88_PSEPK	Pp_0245	S1 RNA binding domain protein	Σ3	Acetate	5G_ac	2.34337e+06	490905	0.0764758	0.0156041	-1.12227	0.0860304	20.404	0.0038141
Q88R88	Q88R88_PSEPK	Pp_0245	S1 RNA binding domain protein	Σ3	Glucose	5G_glu	1.87027e+06	244824	0.0692735	0.00909325	-1.16186	0.055771	13.1266	0.0038141
Q88R88	Q88R88_PSEPK	Pp_0245	S1 RNA binding domain protein	Σ3	Glucose + Acetate	5G_gluAc	1.73568e+06	842734	0.0625695	0.0304657	-1.24778	0.25449	48.6911	0.0038141
Q88R88	Q88R88_PSEPK	Pp_0245	S1 RNA binding domain protein	Σ4	Acetate	5H_ac	2.28301e+06	525506	0.0761368	0.0193127	-1.12712	0.104652	25.3657	0.0038141
Q88R88	Q88R88_PSEPK	Pp_0245	S1 RNA binding domain protein	Σ4	Glucose	5H_glu	1.84842e+06	810559	0.0685103	0.0309669	-1.20347	0.241157	45.2004	0.0038141
Q88R88	Q88R88_PSEPK	Pp_0245	S1 RNA binding domain protein	Σ4	Glucose + Acetate	5H_gluAc	831100	13433.9	0.0304228	0.000859759	-1.51692	0.0121765	2.82604	0.0038141
Q88R88	Q88R88_PSEPK	Pp_0245	S1 RNA binding domain protein	Σ5	Acetate	5P_ac	1.92904e+06	782965	0.0662977	0.0279064	-1.20883	0.206999	42.0926	0.0038141
Q88R88	Q88R88_PSEPK	Pp_0245	S1 RNA binding domain protein	Σ5	Glucose	5P_glu	2.10583e+06	250184	0.0796995	0.0099457	-1.10089	0.0558922	12.479	0.0038141
Q88R88	Q88R88_PSEPK	Pp_0245	S1 RNA binding domain protein	Σ5	Glucose + Acetate	5P_gluAc	969553	49396.4	0.0347459	0.00129997	-1.4593	0.0161175	3.74136	0.0038141
Q88R88	Q88R88_PSEPK	Pp_0245	S1 RNA binding domain protein	PT	Acetate	PreALE_ac	1.25212e+06	376179	0.0481885	0.0147225	-1.33322	0.138701	30.5519	0.0038141
Q88R88	Q88R88_PSEPK	Pp_0245	S1 RNA binding domain protein	PT	Glucose	PreALE_glu	1.55649e+06	518994	0.0581218	0.0180888	-1.25132	0.134199	31.1222	0.0038141
Q88R88	Q88R88_PSEPK	Pp_0245	S1 RNA binding domain protein	WT	Acetate	WT_ac	1.26139e+06	297882	0.0443402	0.0102699	-1.36175	0.108011	23.1616	0.0038141
Q88R88	Q88R88_PSEPK	Pp_0245	S1 RNA binding domain protein	WT	Glucose	WT_glu	1.78525e+06	820274	0.064485	0.030206	-1.22715	0.226237	46.8419	0.0038141
Q88R88	Q88R88_PSEPK	Pp_0245	S1 RNA binding domain protein	WT	Glucose + Acetate	WT_gluAc	1.52312e+06	665635	0.0581353	0.0263903	-1.26336	0.186351	45.3947	0.0038141
Q88R87	Q88R87_PSEPK	Ompr-1	DNA-binding response regulator OmpR	Σ1	Acetate	2H_ac	1.10348e+06	130825	0.0370333	0.00435401	-1.43351	0.0529893	11.757	0.0026852
Q88R87	Q88R87_PSEPK	Ompr-1	DNA-binding response regulator OmpR	Σ1	Glucose	2H_glu	1.3666e+06	322929	0.0516482	0.00820021	-1.29066	0.0699445	15.8771	0.0026852
Q88R87	Q88R87_PSEPK	Ompr-1	DNA-binding response regulator OmpR	Σ1	Glucose + Acetate	2H_gluAc	1.93235e+06	612205	0.0725078	0.0254966	-1.16097	0.173824	35.1639	0.0026852
Q88R87	Q88R87_PSEPK	Ompr-1	DNA-binding response regulator OmpR	Σ2	Acetate	4P_ac	986087	152682	0.0330008	0.00556976	-1.4854	0.070591	16.8776	0.0026852
Q88R87	Q88R87_PSEPK	Ompr-1	DNA-binding response regulator OmpR	Σ2	Glucose	4P_glu	803522	20077.2	0.0332712	0.000917308	-1.47804	0.0120708	2.75706	0.0026852
Q88R87	Q88R87_PSEPK	Ompr-1	DNA-binding response regulator OmpR	Σ2	Glucose + Acetate	4P_gluAc	1.47768e+06	105471	0.0530183	0.00359252	-1.27626	0.0299953	6.77601	0.0026852
Q88R87	Q88R87_PSEPK	Ompr-1	DNA-binding response regulator OmpR	Σ3	Acetate	5G_ac	920778	82130.4	0.0300616	0.00250801	-1.523	0.0364569	8.34291	0.0026852
Q88R87	Q88R87_PSEPK	Ompr-1	DNA-binding response regulator OmpR	Σ3	Glucose	5G_glu	1.44275e+06	428066	0.0534821	0.0161149	-1.28708	0.146212	30.1313	0.0026852
Q88R87	Q88R87_PSEPK	Ompr-1	DNA-binding response regulator OmpR	Σ3	Glucose + Acetate	5G_gluAc	1.7358e+06	191003	0.062519	0.0076034	-1.20606	0.0516085	12.1617	0.0026852
Q88R87	Q88R87_PSEPK	Ompr-1	DNA-binding response regulator OmpR	Σ4	Acetate	5H_ac	837985	155258	0.0279107	0.00571697	-1.56002	0.085734	20.4831	0.0026852
Q88R87	Q88R87_PSEPK	Ompr-1	DNA-binding response regulator OmpR	Σ4	Glucose	5H_glu	1.28416e+06	639126	0.0477851	0.0252886	-1.35733	0.211468	52.9216	0.0026852
Q88R87	Q88R87_PSEPK	Ompr-1	DNA-binding response regulator OmpR	Σ4	Glucose + Acetate	5H_gluAc	1.03911e+06	36128.5	0.0380295	0.00128184	-1.42005	0.0147842	3.37066	0.0026852
Q88R87	Q88R87_PSEPK	Ompr-1	DNA-binding response regulator OmpR	Σ5	Acetate	5P_ac	1.03407e+06	245515	0.0354496	0.00891511	-1.46073	0.119431	25.1487	0.0026852
Q88R87	Q88R87_PSEPK	Ompr-1	DNA-binding response regulator OmpR	Σ5	Glucose	5P_glu	1.01273e+06	137102	0.0384005	0.00623652	-1.41941	0.0695424	16.2407	0.0026852
Q88R87	Q88R87_PSEPK	Ompr-1	DNA-binding response regulator OmpR	Σ5	Glucose + Acetate	5P_gluAc	1.60177e+06	171431	0.0575088	0.00725039	-1.24255	0.0545036	12.6074	0.0026852
Q88R87	Q88R87_PSEPK	Ompr-1	DNA-binding response regulator OmpR	PT	Acetate	PreALE_ac	1.21825e+06	219429	0.0467824	0.00790725	-1.33524	0.0810634	16.9022	0.0026852
Q88R87	Q88R87_PSEPK	Ompr-1	DNA-binding response regulator OmpR	PT	Glucose	PreALE_glu	1.45348e+06	265410	0.0545531	0.00953939	-1.26809	0.0752265	17.4864	0.0026852
Q88R87	Q88R87_PSEPK	Ompr-1	DNA-binding response regulator OmpR	WT	Acetate	WT_ac	1.13915e+06	36764.7	0.0400799	0.00148415	-1.39727	0.0162167	3.70298	0.0026852
Q88R87	Q88R87_PSEPK	Ompr-1	DNA-binding response regulator OmpR	WT	Glucose	WT_glu	1.13514e+06	176514	0.0409013	0.00663988	-1.39233	0.0739889	16.2339	0.0026852
Q88R87	Q88R87_PSEPK	Ompr-1	DNA-binding response regulator OmpR	WT	Glucose + Acetate	WT_gluAc	1.51337e+06	361003	0.0576224	0.0142577	-1.24771	0.10215	24.7434	0.0026852
Q88R83	Q88R83_PSEPK	Hslr	Heat shock protein 15	Σ1	Acetate	2H_ac	94776.1	96079.4	0.00315431	0.00316362	-2.64228	0.415253	100.295	0.00030322
Q88R83	Q88R83_PSEPK	Hslr	Heat shock protein 15	Σ1	Glucose	2H_glu	148030	153368	0.00534171	0.00512571	-2.39823	0.389688	95.9563	0.00030322
Q88R83	Q88R83_PSEPK	Hslr	Heat shock protein 15	Σ1	Glucose + Acetate	2H_gluAc	104836	101801	0.00381397	0.0035716	-2.53855	0.381136	93.6451	0.00030322
Q88R83	Q88R83_PSEPK	Hslr	Heat shock protein 15	Σ2	Acetate	4P_ac	40110.8	2469.84	0.0013412	9.87078e-05	-2.87328	0.0316614	7.35968	0.00030322
Q88R83	Q88R83_PSEPK	Hslr	Heat shock protein 15	Σ2	Glucose	4P_glu	118282	42286.6	0.00491123	0.00178966	-2.33247	0.184212	36.4402	0.00030322
Q88R83	Q88R83_PSEPK	Hslr	Heat shock protein 15	Σ2	Glucose + Acetate	4P_gluAc	100859	82890.5	0.00359468	0.00290523	-2.53198	0.32645	80.8205	0.00030322
Q88R83	Q88R83_PSEPK	Hslr	Heat shock protein 15	Σ3	Acetate	5G_ac	77086.3	47491.8	0.00252366	0.00156974	-2.65168	0.26049	62.2008	0.00030322
Q88R83	Q88R83_PSEPK	Hslr	Heat shock protein 15	Σ3	Glucose	5G_glu	183012	54578.7	0.00675699	0.001901	-2.18098	0.116152	28.1338	0.00030322
Q88R83	Q88R83_PSEPK	Hslr	Heat shock protein 15	Σ3	Glucose + Acetate	5G_gluAc	104888	53091.9	0.00376178	0.00188479	-2.47521	0.276914	50.1037	0.00030322
Q88R83	Q88R83_PSEPK	Hslr	Heat shock protein 15	Σ4	Acetate	5H_ac	90726.1	64333.6	0.00304742	0.00222605	-2.58948	0.302614	73.047	0.00030322
Q88R83	Q88R83_PSEPK	Hslr	Heat shock protein 15	Σ4	Glucose	5H_glu	180617	68365.5	0.00664653	0.00245215	-2.19605	0.153421	36.8937	0.00030322
Q88R83	Q88R83_PSEPK	Hslr	Heat shock protein 15	Σ4	Glucose + Acetate	5H_gluAc	110661	51601.7	0.00406586	0.00192787	-2.43521	0.258001	47.416	0.00030322
Q88R83	Q88R83_PSEPK	Hslr	Heat shock protein 15	Σ5	Acetate	5P_ac	111697	68041.8	0.00379626	0.00229144	-2.50682	0.374049	60.3605	0.00030322
Q88R83	Q88R83_PSEPK	Hslr	Heat shock protein 15	Σ5	Glucose	5P_glu	85509.5	55643.8	0.00327662	0.0022368	-2.54552	0.271402	68.2653	0.00030322
Q88R83	Q88R83_PSEPK	Hslr	Heat shock protein 15	Σ5	Glucose + Acetate	5P_gluAc	112357	67434	0.00399797	0.00235839	-2.47221	0.339695	58.9896	0.00030322
Q88R83	Q88R83_PSEPK	Hslr	Heat shock protein 15	PT	Acetate	PreALE_ac	149412	128990	0.00564345	0.0047497	-2.39361	0.427187	84.1632	0.00030322
Q88R83	Q88R83_PSEPK	Hslr	Heat shock protein 15	PT	Glucose	PreALE_glu	116817	76226	0.00433912	0.00275779	-2.44127	0.31168	63.5564	0.00030322
Q88R83	Q88R83_PSEPK	Hslr	Heat shock protein 15	WT	Acetate	WT_ac	123093	64442.1	0.00433732	0.00228204	-2.42082	0.299068	52.614	0.00030322
Q88R83	Q88R83_PSEPK	Hslr	Heat shock protein 15	WT	Glucose	WT_glu	162414	2852.94	0.00584807	0.000162425	-2.2331	0.0119972	2.77741	0.00030322
Q88R83	Q88R83_PSEPK	Hslr	Heat shock protein 15	WT	Glucose + Acetate	WT_gluAc	90085	53873.2	0.00343364	0.00207997	-2.51213	0.241112	60.5762	0.00030322
Q88R81	HSLO_PSEPK	Hslo	33 kDa chaperonin	Σ1	Acetate	2H_ac	1.22832e+06	310119	0.0413138	0.0109517	-1.3936	0.110953	26.5084	0.00137124
Q88R81	HSLO_PSEPK	Hslo	33 kDa chaperonin	Σ1	Glucose	2H_glu	1.14626e+06	85242.7	0.0436565	0.00059063	-1.35998	0.0058852	1.3529	0.00137124
Q88R81	HSLO_PSEPK	Hslo	33 kDa chaperonin	Σ1	Glucose + Acetate	2H_gluAc	1.0592e+06	694211	0.0382258	0.0240129	-1.5073	0.379246	62.8185	0.00137124
Q88R81	HSLO_PSEPK	Hslo	33 kDa chaperonin	Σ2	Acetate	4P_ac	1.10246e+06	175653	0.0368081	0.00554063	-1.43728	0.0645473	15.0527	0.00137124
Q88R81	HSLO_PSEPK	Hslo	33 kDa chaperonin	Σ2	Glucose	4P_glu	904182	104012	0.0374824	0.00486491	-1.4287	0.0578668	12.9792	0.00137124
Q88R81	HSLO_PSEPK	Hslo	33 kDa chaperonin	Σ2	Glucose + Acetate	4P_gluAc	1.02935e+06	49911.2	0.0369238	0.00126066	-1.43286	0.0146883	3.41422	0.00137124
Q88R81	HSLO_PSEPK	Hslo	33 kDa chaperonin	Σ3	Acetate	5G_ac	1.53387e+06	240339	0.0500649	0.00756201	-1.30378	0.0658051	15.1044	0.00137124
Q88R81	HSLO_PSEPK	Hslo	33 kDa chaperonin	Σ3	Glucose	5G_glu	1.11668e+06	197750	0.0412743	0.00658433	-1.388	0.0692463	15.9526	0.00137124
Q88R81	HSLO_PSEPK	Hslo	33 kDa chaperonin	Σ3	Glucose + Acetate	5G_gluAc	1.23408e+06	634992	0.0443244	0.0226572	-1.39119	0.221807	51.1168	0.00137124
Q88R81	HSLO_PSEPK	Hslo	33 kDa chaperonin	Σ4	Acetate	5H_ac	902832	232912	0.0301247	0.00834917	-1.53373	0.132366	27.7154	0.00137124
Q88R81	HSLO_PSEPK	Hslo	33 kDa chaperonin	Σ4	Glucose	5H_glu	1154498	63446.4	0.0425805	0.00311662	-1.37158	0.0323611	7.31935	0.00137124
Q88R81	HSLO_PSEPK	Hslo	33 kDa chaperonin	Σ4	Glucose + Acetate	5H_gluAc	1.05327e+06	335462	0.0384479	0.0118905	-1.43147	0.151651	30.9264	0.00137124
Q88R81	HSLO_PSEPK	Hslo	33 kDa chaperonin	Σ5	Acetate	5P_ac	1.05729e+06	154118	0.0361676	0.0055154	-1.44492	0.0643795	15.2495	0.00137124
Q88R81	HSLO_PSEPK	Hslo	33 kDa chaperonin	Σ5	Glucose	5P_glu	1.05581e+06	163631	0.0400083	0.00688632	-1.40238	0.0778232	17.2122	0.00137124
Q88R81	HSLO_PSEPK	Hslo	33 kDa chaperonin	Σ5	Glucose + Acetate	5P_gluAc	1.10239e+06	116542	0.0394852	0.00366145	-1.40482	0.0404713	9.27297	0.00137124
Q88R81	HSLO_PSEPK	Hslo	33 kDa chaperonin	PT	Acetate	PreALE_ac	604159	286160	0.0230387	0.0102247	-1.66806	0.185897	44.3804	0.00137124
Q88R81	HSLO_PSEPK	Hslo	33 kDa chaperonin	PT	Glucose	PreALE_glu	1067458	167274	0.0399824	0.00529845	-1.40092	0.0564152	13.252	0.00137124
Q88R81	HSLO_PSEPK	Hslo	33 kDa chaperonin	WT	Acetate	WT_ac	794161	351452	0.0279009	0.012272	-1.59125	0.233402	43.9841	0.00137124
Q88R81	HSLO_PSEPK	Hslo	33 kDa chaperonin	WT	Glucose	WT_glu	1.19396e+06	253877	0.0429481	0.00893383	-1.37355	0.0927771	20.8015	0.00137124
Q88R81	HSLO_PSEPK	Hslo	33 kDa chaperonin	WT	Glucose + Acetate	WT_gluAc	1.15676e+06	48390.8	0.0440193	0.00286625	-1.35698	0.028469	6.51136	0.00137124
Q88R76	Q88R76_PSEPK	Pp_0258	LysM domain protein	Σ1	Acetate	2H_ac	5.51622e+06	686364	0.185181	0.0235957	-0.73483	0.0566903	12.742	0.0147386
Q88R76	Q88R76_PSEPK	Pp_0258	LysM domain protein	Σ1	Glucose	2H_glu	2.87959e+06	333791	0.109472	0.0058159	-0.961112	0.0233387	5.31268	0.0147386
Q88R76	Q88R76_PSEPK	Pp_0258	LysM domain protein	Σ1	Glucose + Acetate	2H_gluAc	5.07851e+06	1.98072e+06	0.192261	0.088032	-0.747619	0.204534	45.7877	0.0147386
Q88R76	Q88R76_PSEPK	Pp_0258	LysM domain protein	Σ2	Acetate	4P_ac	5.35268e+06	1.35985e+06	0.179201	0.0471925	-0.757903	0.124339	26.335	0.0147386
Q88R76	Q88R76_PSEPK	Pp_0258	LysM domain protein	Σ2	Glucose	4P_glu	2.5915e+06	538593	0.106972	0.0200185	-0.976084	0.0846546	18.7137	0.0147386
Q88R76	Q88R76_PSEPK	Pp_0258	LysM domain protein	Σ2	Glucose + Acetate	4P_gluAc	4.35827e+06	349685	0.156301	0.0107483	-0.806736	0.0303135	6.87663	0.0147386
Q88R76	Q88R76_PSEPK	Pp_0258	LysM domain protein	Σ3	Acetate	5G_ac	5.10321e+06	802161	0.166682	0.0263247	-0.781994	0.072364	15.7934	0.0147386
Q88R76	Q88R76_PSEPK	Pp_0258	LysM domain protein	Σ3	Glucose	5G_glu	2.82399e+06	560571	0.104642	0.0211605	-0.986786	0.0940069	20.2218	0.0147386
Q88R76	Q88R76_PSEPK	Pp_0258	LysM domain protein	Σ3	Glucose + Acetate	5G_gluAc	5.524e+06	301747	0.198837	0.0120141	-0.702044	0.0266799	6.0422	0.0147386
Q88R76	Q88R76_PSEPK	Pp_0258	LysM domain protein	Σ4	Acetate	5H_ac	6.02779e+06	515880	0.200177	0.0147271	-0.699367	0.0318776	7.35704	0.0147386
Q88R76	Q88R76_PSEPK	Pp_0258	LysM domain protein	Σ4	Glucose	5H_glu	2.94555e+06	525462	0.108815	0.0215613	-0.969259	0.0889972	19.8147	0.0147386
Q88R76	Q88R76_PSEPK	Pp_0258	LysM domain protein	Σ4	Glucose + Acetate	5H_gluAc	5.1162e+06	853641	0.187049	0.0296506	-0.731805	0.0705759	15.8518	0.0147386
Q88R76	Q88R76_PSEPK	Pp_0258	LysM domain protein	Σ5	Acetate	5P_ac	3.12799e+06	407907	0.107055	0.0154805	-0.973283	0.0606211	14.4604	0.0147386
Q88R76	Q88R76_PSEPK	Pp_0258	LysM domain protein	Σ5	Glucose	5P_glu	2.38972e+06	329285	0.0903228	0.0116385	-1.04653	0.054663	12.8854	0.0147386
Q88R76	Q88R76_PSEPK	Pp_0258	LysM domain protein	Σ5	Glucose + Acetate	5P_gluAc	4.04854e+06	286849	0.145285	0.0129442	-0.838934	0.0388603	8.90949	0.0147386
Q88R76	Q88R76_PSEPK	Pp_0258	LysM domain protein	PT	Acetate	PreALE_ac	8.05369e+06	1.27225e+06	0.309746	0.0484079	-0.512793	0.065545	15.6283	0.0147386
Q88R76	Q88R76_PSEPK	Pp_0258	LysM domain protein	PT	Glucose	PreALE_glu	3.10364e+06	234003	0.11671	0.0112269	-0.934434	0.0425381	9.61946	0.0147386
Q88R76	Q88R76_PSEPK	Pp_0258	LysM domain protein	WT	Acetate	WT_ac	7.31989e+06	1.97415e+06	0.257281	0.0681043	-0.599703	0.114666	26.4708	0.0147386
Q88R76	Q88R76_PSEPK	Pp_0258	LysM domain protein	WT	Glucose	WT_glu	999737	146520	0.0360177	0.00556266	-1.44685	0.0657349	15.4443	0.0147386
Q88R76	Q88R76_PSEPK	Pp_0258	LysM domain protein	WT	Glucose + Acetate	WT_gluAc	1.55255e+06	312601	0.0589646	0.0115505	-1.23516	0.0873204	19.5888	0.0147386
Q88R74	Q88R74_PSEPK	Nude	ADP compound hydrolase	Σ1	Acetate	2H_ac	816808	96507.8	0.0273925	0.00295893	-1.56414	0.0485723	10.802	0.00139467
Q88R74	Q88R74_PSEPK	Nude	ADP compound hydrolase	Σ1	Glucose	2H_glu	846485	68897.2	0.0323466	0.00354407	-1.49185	0.046262	10.9565	0.00139467
Q88R74	Q88R74_PSEPK	Nude	ADP compound hydrolase	Σ1	Glucose + Acetate	2H_gluAc	842455	257120	0.0309189	0.00771387	-1.51969	0.116318	24.9487	0.00139467
Q88R74	Q88R74_PSEPK	Nude	ADP compound hydrolase	Σ2	Acetate	4P_ac	822761	60643.2	0.0274909	0.0018937	-1.56149	0.02978	6.88848	0.00139467
Q88R74	Q88R74_PSEPK	Nude	ADP compound hydrolase	Σ2	Glucose	4P_glu	678775	47358.7	0.0281412	0.00266136	-1.55191	0.0401122	9.45717	0.00139467
Q88R74	Q88R74_PSEPK	Nude	ADP compound hydrolase	Σ2	Glucose + Acetate	4P_gluAc	1.04493e+06	49133.7	0.0374864	0.00139483	-1.42633	0.0161578	3.72089	0.00139467
Q88R74	Q88R74_PSEPK	Nude	ADP compound hydrolase	Σ3	Acetate	5G_ac	687163	208983	0.0224488	0.00685747	-1.66469	0.149414	30.5471	0.00139467
Q88R74	Q88R74_PSEPK	Nude	ADP compound hydrolase	Σ3	Glucose	5G_glu	966674	153156	0.0358362	0.00593143	-1.44982	0.0742923	16.5515	0.00139467
Q88R74	Q88R74_PSEPK	Nude	ADP compound hydrolase	Σ3	Glucose + Acetate	5G_gluAc	987143	154194	0.0355093	0.00537249	-1.45299	0.0660371	15.1298	0.00139467
Q88R74	Q88R74_PSEPK	Nude	ADP compound hydrolase	Σ4	Acetate	5H_ac	918525	54209.5	0.0305474	0.00233763	-1.51585	0.0326395	7.65244	0.00139467
Q88R74	Q88R74_PSEPK	Nude	ADP compound hydrolase	Σ4	Glucose	5H_glu	1.0849e+06	106286	0.0399318	0.00304466	-1.3995	0.0324816	7.62466	0.00139467
Q88R74	Q88R74_PSEPK	Nude	ADP compound hydrolase	Σ4	Glucose + Acetate	5H_gluAc	1.02036e+06	113501	0.0373225	0.00388109	-1.42959	0.0450781	10.3988	0.00139467
Q88R74	Q88R74_PSEPK	Nude	ADP compound hydrolase	Σ5	Acetate	5P_ac	618897	287694	0.0212242	0.0100008	-1.70594	0.207561	47.1196	0.00139467
Q88R74	Q88R74_PSEPK	Nude	ADP compound hydrolase	Σ5	Glucose	5P_glu	875670	64390.5	0.0331715	0.00336566	-1.48069	0.0432401	10.1462	0.00139467
Q88R74	Q88R74_PSEPK	Nude	ADP compound hydrolase	Σ5	Glucose + Acetate	5P_gluAc	1.01792e+06	247815	0.036578	0.00932098	-1.44748	0.121758	25.4825	0.00139467
Q88R74	Q88R74_PSEPK	Nude	ADP compound hydrolase	PT	Acetate	PreALE_ac	757937	123831	0.0292173	0.00528058	-1.53985	0.0804184	18.0735	0.00139467
Q88R74	Q88R74_PSEPK	Nude	ADP compound hydrolase	PT	Glucose	PreALE_glu	919602	63491.5	0.0345067	0.00179496	-1.46253	0.0221226	5.20176	0.00139467
Q88R74	Q88R74_PSEPK	Nude	ADP compound hydrolase	WT	Acetate	WT_ac	511370	183551	0.0179702	0.00639251	-1.76785	0.179001	35.5729	0.00139467
Q88R74	Q88R74_PSEPK	Nude	ADP compound hydrolase	WT	Glucose	WT_glu	973466	214981	0.0349929	0.00735511	-1.46235	0.0905873	21.0189	0.00139467
Q88R74	Q88R74_PSEPK	Nude	ADP compound hydrolase	WT	Glucose + Acetate	WT_gluAc	555567	332945	0.0213069	0.0129425	-1.7532	0.359926	60.7431	0.00139467
Q88R73	Q88R73_PSEPK	Cysq	3'(2'),5'-bisphosphate nucleotidase	Σ1	Acetate	2H_ac	138821	132566	0.00462014	0.00438142	-2.6323	0.771638	94.8331	0.000620453
Q88R73	Q88R73_PSEPK	Cysq	3'(2'),5'-bisphosphate nucleotidase	Σ1	Glucose	2H_glu	203241	115855	0.00764602	0.0043217	-2.1822	0.317299	56.5223	0.000620453
Q88R73	Q88R73_PSEPK	Cysq	3'(2'),5'-bisphosphate nucleotidase	Σ1	Glucose + Acetate	2H_gluAc	187861	105878	0.00692826	0.00365794	-2.19884	0.225004	52.7974	0.000620453
Q88R73	Q88R73_PSEPK	Cysq	3'(2'),5'-bisphosphate nucleotidase	Σ2	Acetate	4P_ac	199903	60800.1	0.00668234	0.0020268	-2.1902	0.144694	30.3307	0.000620453
Q88R73	Q88R73_PSEPK	Cysq	3'(2'),5'-bisphosphate nucleotidase	Σ2	Glucose	4P_glu	138578	74560.4	0.00572918	0.00302094	-2.28751	0.251611	52.7291	0.000620453
Q88R73	Q88R73_PSEPK	Cysq	3'(2'),5'-bisphosphate nucleotidase	Σ2	Glucose + Acetate	4P_gluAc	321452	109371	0.0115211	0.00388038	-1.95436	0.142347	33.6808	0.000620453
Q88R73	Q88R73_PSEPK	Cysq	3'(2'),5'-bisphosphate nucleotidase	Σ3	Acetate	5G_ac	138818	95194.2	0.00452951	0.00310157	-2.40869	0.284987	68.4746	0.000620453
Q88R73	Q88R73_PSEPK	Cysq	3'(2'),5'-bisphosphate nucleotidase	Σ3	Glucose	5G_glu	150510	87944.8	0.00556143	0.00323315	-2.30125	0.241621	58.1351	0.000620453
Q88R73	Q88R73_PSEPK	Cysq	3'(2'),5'-bisphosphate nucleotidase	Σ3	Glucose + Acetate	5G_gluAc	271692	86522.1	0.00975473	0.00301269	-2.02566	0.141779	30.8844	0.000620453
Q88R73	Q88R73_PSEPK	Cysq	3'(2'),5'-bisphosphate nucleotidase	Σ4	Acetate	5H_ac	213733	60877.9	0.00713353	0.00215814	-2.16219	0.147365	30.2535	0.000620453
Q88R73	Q88R73_PSEPK	Cysq	3'(2'),5'-bisphosphate nucleotidase	Σ4	Glucose	5H_glu	258531	44768.3	0.00950191	0.0014329	-2.02559	0.0670706	15.0801	0.000620453
Q88R73	Q88R73_PSEPK	Cysq	3'(2'),5'-bisphosphate nucleotidase	Σ4	Glucose + Acetate	5H_gluAc	327826	130466	0.0119955	0.00475103	-1.94958	0.203552	39.6066	0.000620453
Q88R73	Q88R73_PSEPK	Cysq	3'(2'),5'-bisphosphate nucleotidase	Σ5	Acetate	5P_ac	117282	134256	0.00395005	0.00448257	-2.97701	1.21181	113.481	0.000620453
Q88R73	Q88R73_PSEPK	Cysq	3'(2'),5'-bisphosphate nucleotidase	Σ5	Glucose	5P_glu	177665	125123	0.00680568	0.00498436	-2.25262	0.341915	73.2382	0.000620453
Q88R73	Q88R73_PSEPK	Cysq	3'(2'),5'-bisphosphate nucleotidase	Σ5	Glucose + Acetate	5P_gluAc	264270	63130	0.00945681	0.00216629	-2.03186	0.0995195	22.9072	0.000620453
Q88R73	Q88R73_PSEPK	Cysq	3'(2'),5'-bisphosphate nucleotidase	PT	Acetate	PreALE_ac	139786	92594.3	0.00533545	0.00350337	-2.59201	0.882036	65.6621	0.000620453
Q88R73	Q88R73_PSEPK	Cysq	3'(2'),5'-bisphosphate nucleotidase	PT	Glucose	PreALE_glu	340927	86749.5	0.0127889	0.00312407	-1.9039	0.114378	24.4281	0.000620453
Q88R73	Q88R73_PSEPK	Cysq	3'(2'),5'-bisphosphate nucleotidase	WT	Acetate	WT_ac	77457.8	107822	0.0027232	0.00379049	-2.90089	0.655019	139.193	0.000620453
Q88R73	Q88R73_PSEPK	Cysq	3'(2'),5'-bisphosphate nucleotidase	WT	Glucose	WT_glu	254364	92627.5	0.00913885	0.00327701	-2.06174	0.179709	35.858	0.000620453
Q88R73	Q88R73_PSEPK	Cysq	3'(2'),5'-bisphosphate nucleotidase	WT	Glucose + Acetate	WT_gluAc	176596	117352	0.0066658	0.00431461	-2.26142	0.362142	64.7275	0.000620453
Q88R68	AGUA_PSEPK	Agua	Agmatine deiminase	Σ1	Acetate	2H_ac	394790	37297.2	0.013241	0.0010936	-1.8791	0.0366715	8.25921	0.000924715
Q88R68	AGUA_PSEPK	Agua	Agmatine deiminase	Σ1	Glucose	2H_glu	164713	89463	0.00611698	0.00275979	-2.24089	0.184996	45.1169	0.000924715
Q88R68	AGUA_PSEPK	Agua	Agmatine deiminase	Σ1	Glucose + Acetate	2H_gluAc	278471	122282	0.0101526	0.00398865	-2.02091	0.198616	39.2869	0.000924715
Q88R68	AGUA_PSEPK	Agua	Agmatine deiminase	Σ2	Acetate	4P_ac	421709	30942.5	0.0141019	0.00120129	-1.85176	0.0367011	8.51865	0.000924715
Q88R68	AGUA_PSEPK	Agua	Agmatine deiminase	Σ2	Glucose	4P_glu	106209	20927.7	0.00438644	0.000785963	-2.36265	0.0792739	17.918	0.000924715
Q88R68	AGUA_PSEPK	Agua	Agmatine deiminase	Σ2	Glucose + Acetate	4P_gluAc	351032	13135.6	0.0125937	0.000322351	-1.89994	0.0110783	2.55962	0.000924715
Q88R68	AGUA_PSEPK	Agua	Agmatine deiminase	Σ3	Acetate	5G_ac	358286	23539.4	0.0117012	0.000764617	-1.9324	0.028891	6.53453	0.000924715
Q88R68	AGUA_PSEPK	Agua	Agmatine deiminase	Σ3	Glucose	5G_glu	216536	67101.6	0.00799057	0.00234321	-2.11038	0.131224	29.3247	0.000924715
Q88R68	AGUA_PSEPK	Agua	Agmatine deiminase	Σ3	Glucose + Acetate	5G_gluAc	365071	49189	0.013135	0.00173012	-1.88416	0.058469	13.1719	0.000924715
Q88R68	AGUA_PSEPK	Agua	Agmatine deiminase	Σ4	Acetate	5H_ac	341237	37890.9	0.0113232	0.0010201	-1.94725	0.0402347	9.00893	0.000924715
Q88R68	AGUA_PSEPK	Agua	Agmatine deiminase	Σ4	Glucose	5H_glu	230455	85173	0.00846574	0.00298449	-2.08924	0.145793	35.2537	0.000924715
Q88R68	AGUA_PSEPK	Agua	Agmatine deiminase	Σ4	Glucose + Acetate	5H_gluAc	307226	96655.8	0.011214	0.00341718	-1.96609	0.14937	30.4723	0.000924715
Q88R68	AGUA_PSEPK	Agua	Agmatine deiminase	Σ5	Acetate	5P_ac	382761	62224.3	0.0130667	0.00197905	-1.88737	0.0688682	15.1458	0.000924715
Q88R68	AGUA_PSEPK	Agua	Agmatine deiminase	Σ5	Glucose	5P_glu	234259	123837	0.00876966	0.00449577	-2.11101	0.28719	51.265	0.000924715
Q88R68	AGUA_PSEPK	Agua	Agmatine deiminase	Σ5	Glucose + Acetate	5P_gluAc	362916	109181	0.0130434	0.00403623	-1.90095	0.151603	30.9445	0.000924715
Q88R68	AGUA_PSEPK	Agua	Agmatine deiminase	PT	Acetate	PreALE_ac	521074	119310	0.020016	0.00435326	-1.70747	0.104806	21.7488	0.000924715
Q88R68	AGUA_PSEPK	Agua	Agmatine deiminase	PT	Glucose	PreALE_glu	376377	50797.4	0.0140855	0.00140337	-1.85288	0.0439951	9.96322	0.000924715
Q88R68	AGUA_PSEPK	Agua	Agmatine deiminase	WT	Acetate	WT_ac	623895	126260	0.0219426	0.00438282	-1.66462	0.0882044	19.9741	0.000924715
Q88R68	AGUA_PSEPK	Agua	Agmatine deiminase	WT	Glucose	WT_glu	253561	93327	0.00910531	0.00325661	-2.05908	0.154358	35.766	0.000924715
Q88R68	AGUA_PSEPK	Agua	Agmatine deiminase	WT	Glucose + Acetate	WT_gluAc	259438	86289.1	0.00981877	0.0030249	-2.02112	0.129559	30.8073	0.000924715
Q88R66	Q88R66_PSEPK	Oprq	Outer membrane protein OprE3	Σ1	Acetate	2H_ac	4.08761e+06	253707	0.137131	0.00673891	-0.863207	0.0210567	4.91421	0.0083174
Q88R66	Q88R66_PSEPK	Oprq	Outer membrane protein OprE3	Σ1	Glucose	2H_glu	2.95216e+06	1.21706e+06	0.110332	0.0352656	-0.971241	0.132594	31.9632	0.0083174
Q88R66	Q88R66_PSEPK	Oprq	Outer membrane protein OprE3	Σ1	Glucose + Acetate	2H_gluAc	1.66632e+06	52670.6	0.0619595	0.00260303	-1.20814	0.0180721	4.20117	0.0083174
Q88R66	Q88R66_PSEPK	Oprq	Outer membrane protein OprE3	Σ2	Acetate	4P_ac	4.0052e+06	373275	0.133783	0.011247	-0.874593	0.0357064	8.40689	0.0083174
Q88R66	Q88R66_PSEPK	Oprq	Outer membrane protein OprE3	Σ2	Glucose	4P_glu	1.546e+06	212094	0.0638957	0.00744772	-1.19649	0.0504983	11.6561	0.0083174
Q88R66	Q88R66_PSEPK	Oprq	Outer membrane protein OprE3	Σ2	Glucose + Acetate	4P_gluAc	1.86839e+06	220715	0.0671247	0.00880519	-1.17575	0.0593079	13.1177	0.0083174
Q88R66	Q88R66_PSEPK	Oprq	Outer membrane protein OprE3	Σ3	Acetate	5G_ac	2.97016e+06	265726	0.0969968	0.00856985	-1.01434	0.0374893	8.83519	0.0083174
Q88R66	Q88R66_PSEPK	Oprq	Outer membrane protein OprE3	Σ3	Glucose	5G_glu	2.41169e+06	686830	0.0890215	0.0239871	-1.06229	0.127345	26.9453	0.0083174
Q88R66	Q88R66_PSEPK	Oprq	Outer membrane protein OprE3	Σ3	Glucose + Acetate	5G_gluAc	1.0349e+06	338924	0.0371581	0.0118821	-1.44758	0.157871	31.9772	0.0083174
Q88R66	Q88R66_PSEPK	Oprq	Outer membrane protein OprE3	Σ4	Acetate	5H_ac	2.81958e+06	227712	0.0936075	0.00566576	-1.02923	0.0267719	6.05268	0.0083174
Q88R66	Q88R66_PSEPK	Oprq	Outer membrane protein OprE3	Σ4	Glucose	5H_glu	2.59716e+06	474361	0.095448	0.0151881	-1.02383	0.0680533	15.9125	0.0083174
Q88R66	Q88R66_PSEPK	Oprq	Outer membrane protein OprE3	Σ4	Glucose + Acetate	5H_gluAc	1.17239e+06	462796	0.04276	0.0164822	-1.39598	0.197712	38.546	0.0083174
Q88R66	Q88R66_PSEPK	Oprq	Outer membrane protein OprE3	Σ5	Acetate	5P_ac	3.59517e+06	923383	0.122535	0.0290238	-0.919358	0.097914	23.6862	0.0083174
Q88R66	Q88R66_PSEPK	Oprq	Outer membrane protein OprE3	Σ5	Glucose	5P_glu	2.4403e+06	663210	0.0919666	0.0230125	-1.04483	0.103028	25.0227	0.0083174
Q88R66	Q88R66_PSEPK	Oprq	Outer membrane protein OprE3	Σ5	Glucose + Acetate	5P_gluAc	1.9753e+06	278710	0.0706983	0.00871452	-1.15287	0.0550018	12.3263	0.0083174
Q88R66	Q88R66_PSEPK	Oprq	Outer membrane protein OprE3	PT	Acetate	PreALE_ac	3.10305e+06	358589	0.119169	0.0109327	-0.925182	0.0392571	9.17418	0.0083174
Q88R66	Q88R66_PSEPK	Oprq	Outer membrane protein OprE3	PT	Glucose	PreALE_glu	2.49407e+06	131588	0.0936037	0.00327613	-1.02891	0.0153168	3.5	0.0083174
Q88R66	Q88R66_PSEPK	Oprq	Outer membrane protein OprE3	WT	Acetate	WT_ac	5.38447e+06	83506.3	0.189419	0.00202507	-0.722592	0.00462976	1.06909	0.0083174
Q88R66	Q88R66_PSEPK	Oprq	Outer membrane protein OprE3	WT	Glucose	WT_glu	1.83996e+06	436088	0.0663558	0.0164241	-1.18704	0.107951	24.7515	0.0083174
Q88R66	Q88R66_PSEPK	Oprq	Outer membrane protein OprE3	WT	Glucose + Acetate	WT_gluAc	1.21481e+06	230304	0.0460787	0.00772625	-1.34054	0.0723943	16.7675	0.0083174
Q88R65	Q88R65_PSEPK	Pp_0269	Glutamate synthase, large subunit, putative	Σ1	Acetate	2H_ac	425221	58215.7	0.0142863	0.00209026	-1.84836	0.0662044	14.6312	0.00285155
Q88R65	Q88R65_PSEPK	Pp_0269	Glutamate synthase, large subunit, putative	Σ1	Glucose	2H_glu	50376.2	70152.4	0.00178029	0.00239873	-3.04932	0.612581	134.738	0.00285155
Q88R65	Q88R65_PSEPK	Pp_0269	Glutamate synthase, large subunit, putative	Σ1	Glucose + Acetate	2H_gluAc	750804	86088.8	0.0280245	0.00442784	-1.55623	0.0707363	15.7999	0.00285155
Q88R65	Q88R65_PSEPK	Pp_0269	Glutamate synthase, large subunit, putative	Σ2	Acetate	4P_ac	440384	42399.1	0.0147284	0.00158479	-1.83351	0.0466138	10.7601	0.00285155
Q88R65	Q88R65_PSEPK	Pp_0269	Glutamate synthase, large subunit, putative	Σ2	Glucose	4P_glu	28028.7	37955.9	0.00115289	0.00153782	-3.59971	1.26561	133.388	0.00285155
Q88R65	Q88R65_PSEPK	Pp_0269	Glutamate synthase, large subunit, putative	Σ2	Glucose + Acetate	4P_gluAc	765637	22045.1	0.0274852	0.00122321	-1.56119	0.0192516	4.45043	0.00285155
Q88R65	Q88R65_PSEPK	Pp_0269	Glutamate synthase, large subunit, putative	Σ3	Acetate	5G_ac	642196	72488.8	0.0209817	0.00246914	-1.68026	0.0528918	11.7681	0.00285155
Q88R65	Q88R65_PSEPK	Pp_0269	Glutamate synthase, large subunit, putative	Σ3	Glucose	5G_glu	9108.44	1669.94	0.000337421	6.23915e-05	-3.47723	0.0856381	18.4907	0.00285155
Q88R65	Q88R65_PSEPK	Pp_0269	Glutamate synthase, large subunit, putative	Σ3	Glucose + Acetate	5G_gluAc	943193	157669	0.033916	0.0054014	-1.47311	0.0669128	15.9258	0.00285155
Q88R65	Q88R65_PSEPK	Pp_0269	Glutamate synthase, large subunit, putative	Σ4	Acetate	5H_ac	742750	57547.6	0.0246884	0.0020033	-1.60845	0.0348056	8.11437	0.00285155
Q88R65	Q88R65_PSEPK	Pp_0269	Glutamate synthase, large subunit, putative	Σ4	Glucose	5H_glu	20803.1	24233.4	0.000756469	0.000871239	-3.31536	0.486267	115.172	0.00285155
Q88R65	Q88R65_PSEPK	Pp_0269	Glutamate synthase, large subunit, putative	Σ4	Glucose + Acetate	5H_gluAc	1.0031e+06	87337.1	0.0367386	0.00364511	-1.43626	0.042128	9.92175	0.00285155
Q88R65	Q88R65_PSEPK	Pp_0269	Glutamate synthase, large subunit, putative	Σ5	Acetate	5P_ac	276307	149804	0.00946823	0.00518017	-2.06396	0.223483	54.7111	0.00285155
Q88R65	Q88R65_PSEPK	Pp_0269	Glutamate synthase, large subunit, putative	Σ5	Glucose	5P_glu	12810.8	4744.87	0.000487467	0.00019296	-3.33622	0.180267	39.5843	0.00285155
Q88R65	Q88R65_PSEPK	Pp_0269	Glutamate synthase, large subunit, putative	Σ5	Glucose + Acetate	5P_gluAc	763152	98929.2	0.0273201	0.0030557	-1.56532	0.0483	11.1848	0.00285155
Q88R65	Q88R65_PSEPK	Pp_0269	Glutamate synthase, large subunit, putative	PT	Acetate	PreALE_ac	58697.4	36936	0.00225986	0.00143943	-2.71936	0.301375	63.6957	0.00285155
Q88R65	Q88R65_PSEPK	Pp_0269	Glutamate synthase, large subunit, putative	PT	Glucose	PreALE_glu	53762	60365	0.00197972	0.00220728	-2.97006	0.592869	111.494	0.00285155
Q88R65	Q88R65_PSEPK	Pp_0269	Glutamate synthase, large subunit, putative	WT	Acetate	WT_ac	74495.2	87702.9	0.00263075	0.00310672	-2.78696	0.502851	118.093	0.00285155
Q88R65	Q88R65_PSEPK	Pp_0269	Glutamate synthase, large subunit, putative	WT	Glucose	WT_glu	33255.4	34341.2	0.00119712	0.00123646	-3.07105	0.424827	103.286	0.00285155
Q88R65	Q88R65_PSEPK	Pp_0269	Glutamate synthase, large subunit, putative	WT	Glucose + Acetate	WT_gluAc	449175	41090.6	0.0171068	0.00195417	-1.76881	0.0513487	11.4233	0.00285155
Q88R52	Q88R52_PSEPK	Pp_0282	Amino acid ABC transporter, periplasmic amino acid-binding protein	Σ1	Acetate	2H_ac	446980	22262.7	0.0149996	0.000658117	-1.8242	0.0192705	4.38758	0.00267965
Q88R52	Q88R52_PSEPK	Pp_0282	Amino acid ABC transporter, periplasmic amino acid-binding protein	Σ1	Glucose	2H_glu	1.05315e+06	22957.1	0.0403113	0.00402224	-1.39606	0.0442547	9.97794	0.00267965
Q88R52	Q88R52_PSEPK	Pp_0282	Amino acid ABC transporter, periplasmic amino acid-binding protein	Σ1	Glucose + Acetate	2H_gluAc	142641	216872	0.00512017	0.00770566	-2.74432	0.781508	150.496	0.00267965
Q88R52	Q88R52_PSEPK	Pp_0282	Amino acid ABC transporter, periplasmic amino acid-binding protein	Σ2	Acetate	4P_ac	288849	329881	0.00962836	0.0109395	-2.23192	0.541696	113.617	0.00267965
Q88R52	Q88R52_PSEPK	Pp_0282	Amino acid ABC transporter, periplasmic amino acid-binding protein	Σ2	Glucose	4P_glu	755820	227121	0.0312994	0.00930457	-1.51767	0.132247	29.7276	0.00267965
Q88R52	Q88R52_PSEPK	Pp_0282	Amino acid ABC transporter, periplasmic amino acid-binding protein	Σ2	Glucose + Acetate	4P_gluAc	332012	256556	0.0119584	0.00935108	-2.07918	0.519596	78.197	0.00267965
Q88R52	Q88R52_PSEPK	Pp_0282	Amino acid ABC transporter, periplasmic amino acid-binding protein	Σ3	Acetate	5G_ac	538437	406015	0.017571	0.0131929	-1.88938	0.471978	75.0832	0.00267965
Q88R52	Q88R52_PSEPK	Pp_0282	Amino acid ABC transporter, periplasmic amino acid-binding protein	Σ3	Glucose	5G_glu	1.01786e+06	365896	0.0378529	0.0141327	-1.44593	0.184377	37.3359	0.00267965
Q88R52	Q88R52_PSEPK	Pp_0282	Amino acid ABC transporter, periplasmic amino acid-binding protein	Σ3	Glucose + Acetate	5G_gluAc	372265	114048	0.0134003	0.00410186	-1.8863	0.131821	30.6102	0.00267965
Q88R52	Q88R52_PSEPK	Pp_0282	Amino acid ABC transporter, periplasmic amino acid-binding protein	Σ4	Acetate	5H_ac	533137	176099	0.0176332	0.00540116	-1.7663	0.125758	30.6306	0.00267965
Q88R52	Q88R52_PSEPK	Pp_0282	Amino acid ABC transporter, periplasmic amino acid-binding protein	Σ4	Glucose	5H_glu	1.03128e+06	287812	0.0378536	0.00985903	-1.43193	0.114952	26.0452	0.00267965
Q88R52	Q88R52_PSEPK	Pp_0282	Amino acid ABC transporter, periplasmic amino acid-binding protein	Σ4	Glucose + Acetate	5H_gluAc	477106	225431	0.0173891	0.00798805	-1.78916	0.193634	45.937	0.00267965
Q88R52	Q88R52_PSEPK	Pp_0282	Amino acid ABC transporter, periplasmic amino acid-binding protein	Σ5	Acetate	5P_ac	354118	304294	0.0122162	0.0104831	-2.23072	0.834031	85.8129	0.00267965
Q88R52	Q88R52_PSEPK	Pp_0282	Amino acid ABC transporter, periplasmic amino acid-binding protein	Σ5	Glucose	5P_glu	840217	207410	0.031743	0.00749152	-1.50654	0.103696	23.6006	0.00267965
Q88R52	Q88R52_PSEPK	Pp_0282	Amino acid ABC transporter, periplasmic amino acid-binding protein	Σ5	Glucose + Acetate	5P_gluAc	415840	191702	0.014985	0.00709232	-1.86678	0.250306	47.3294	0.00267965
Q88R52	Q88R52_PSEPK	Pp_0282	Amino acid ABC transporter, periplasmic amino acid-binding protein	PT	Acetate	PreALE_ac	640481	437749	0.0245991	0.016712	-1.75794	0.496138	67.9375	0.00267965
Q88R52	Q88R52_PSEPK	Pp_0282	Amino acid ABC transporter, periplasmic amino acid-binding protein	PT	Glucose	PreALE_glu	735791	293994	0.0274386	0.0103561	-1.58331	0.155615	37.7427	0.00267965
Q88R52	Q88R52_PSEPK	Pp_0282	Amino acid ABC transporter, periplasmic amino acid-binding protein	WT	Acetate	WT_ac	1.01307e+06	88347.9	0.0356497	0.00325933	-1.4492	0.0408409	9.14267	0.00267965
Q88R52	Q88R52_PSEPK	Pp_0282	Amino acid ABC transporter, periplasmic amino acid-binding protein	WT	Glucose	WT_glu	1.00545e+06	261492	0.0361712	0.00930346	-1.45116	0.1112	25.7206	0.00267965
Q88R52	Q88R52_PSEPK	Pp_0282	Amino acid ABC transporter, periplasmic amino acid-binding protein	WT	Glucose + Acetate	WT_gluAc	40224.3	6073.25	0.00152723	0.000206921	-2.81887	0.0607582	13.5488	0.00267965
Q88R51	Q88R51_PSEPK	Pp_0283	Amino acid ABC transporter, ATP-binding protein	Σ1	Acetate	2H_ac	371818	79513.3	0.012495	0.00279574	-1.91018	0.0937404	22.3748	0.000924866
Q88R51	Q88R51_PSEPK	Pp_0283	Amino acid ABC transporter, ATP-binding protein	Σ1	Glucose	2H_glu	442191	75927.8	0.0168798	0.00309146	-1.77724	0.0763587	18.3146	0.000924866
Q88R51	Q88R51_PSEPK	Pp_0283	Amino acid ABC transporter, ATP-binding protein	Σ1	Glucose + Acetate	2H_gluAc	450128	120764	0.016873	0.00517212	-1.7884	0.147198	30.6533	0.000924866
Q88R51	Q88R51_PSEPK	Pp_0283	Amino acid ABC transporter, ATP-binding protein	Σ2	Acetate	4P_ac	400714	99193.5	0.0134014	0.0033481	-1.88276	0.116177	24.9833	0.000924866
Q88R51	Q88R51_PSEPK	Pp_0283	Amino acid ABC transporter, ATP-binding protein	Σ2	Glucose	4P_glu	425184	107147	0.0175386	0.00408613	-1.76478	0.109775	23.298	0.000924866
Q88R51	Q88R51_PSEPK	Pp_0283	Amino acid ABC transporter, ATP-binding protein	Σ2	Glucose + Acetate	4P_gluAc	243451	21740.9	0.00874505	0.000918421	-2.05983	0.0455513	10.5022	0.000924866
Q88R51	Q88R51_PSEPK	Pp_0283	Amino acid ABC transporter, ATP-binding protein	Σ3	Acetate	5G_ac	376497	114785	0.0122964	0.00374484	-1.92591	0.148268	30.4546	0.000924866
Q88R51	Q88R51_PSEPK	Pp_0283	Amino acid ABC transporter, ATP-binding protein	Σ3	Glucose	5G_glu	497117	132386	0.0183914	0.00474464	-1.74561	0.117115	25.7982	0.000924866
Q88R51	Q88R51_PSEPK	Pp_0283	Amino acid ABC transporter, ATP-binding protein	Σ3	Glucose + Acetate	5G_gluAc	333766	150906	0.0120364	0.00548231	-1.95933	0.243028	45.5478	0.000924866
Q88R51	Q88R51_PSEPK	Pp_0283	Amino acid ABC transporter, ATP-binding protein	Σ4	Acetate	5H_ac	209236	28010.8	0.00694147	0.000798244	-2.16056	0.0518092	11.4996	0.000924866
Q88R51	Q88R51_PSEPK	Pp_0283	Amino acid ABC transporter, ATP-binding protein	Σ4	Glucose	5H_glu	502017	168348	0.0186004	0.00663374	-1.75167	0.171854	35.6645	0.000924866
Q88R51	Q88R51_PSEPK	Pp_0283	Amino acid ABC transporter, ATP-binding protein	Σ4	Glucose + Acetate	5H_gluAc	377535	286390	0.0139159	0.010731	-1.94401	0.337408	77.1132	0.000924866
Q88R51	Q88R51_PSEPK	Pp_0283	Amino acid ABC transporter, ATP-binding protein	Σ5	Acetate	5P_ac	510421	41696.5	0.0174395	0.00124878	-1.75923	0.0316933	7.16065	0.000924866
Q88R51	Q88R51_PSEPK	Pp_0283	Amino acid ABC transporter, ATP-binding protein	Σ5	Glucose	5P_glu	481350	140264	0.0181066	0.00484049	-1.75367	0.125637	26.7332	0.000924866
Q88R51	Q88R51_PSEPK	Pp_0283	Amino acid ABC transporter, ATP-binding protein	Σ5	Glucose + Acetate	5P_gluAc	394422	137738	0.0141895	0.00511031	-1.87107	0.181655	36.0147	0.000924866
Q88R51	Q88R51_PSEPK	Pp_0283	Amino acid ABC transporter, ATP-binding protein	PT	Acetate	PreALE_ac	476249	176291	0.0183644	0.00706964	-1.75769	0.153998	38.4964	0.000924866
Q88R51	Q88R51_PSEPK	Pp_0283	Amino acid ABC transporter, ATP-binding protein	PT	Glucose	PreALE_glu	516391	98990.1	0.0194548	0.00410913	-1.71865	0.0955323	21.1215	0.000924866
Q88R51	Q88R51_PSEPK	Pp_0283	Amino acid ABC transporter, ATP-binding protein	WT	Acetate	WT_ac	691262	114291	0.0243212	0.0040429	-1.61833	0.0763261	16.6229	0.000924866
Q88R51	Q88R51_PSEPK	Pp_0283	Amino acid ABC transporter, ATP-binding protein	WT	Glucose	WT_glu	339840	142039	0.0122472	0.00517839	-1.94288	0.209451	42.2823	0.000924866
Q88R51	Q88R51_PSEPK	Pp_0283	Amino acid ABC transporter, ATP-binding protein	WT	Glucose + Acetate	WT_gluAc	520744	190827	0.0197097	0.00692412	-1.727	0.175793	35.1306	0.000924866
Q88R49	FETP_PSEPK	Pp_0285	Probable Fe(2+)-trafficking protein	Σ1	Acetate	2H_ac	20226.7	11791.6	0.000682032	0.000405616	-3.21397	0.24368	59.4717	0.00051803
Q88R49	FETP_PSEPK	Pp_0285	Probable Fe(2+)-trafficking protein	Σ1	Glucose	2H_glu	174319	82363.5	0.00674913	0.00356503	-2.20734	0.211549	52.822	0.00051803
Q88R49	FETP_PSEPK	Pp_0285	Probable Fe(2+)-trafficking protein	Σ1	Glucose + Acetate	2H_gluAc	79922.8	68692.9	0.00287787	0.00241464	-2.67683	0.454263	83.9037	0.00051803
Q88R49	FETP_PSEPK	Pp_0285	Probable Fe(2+)-trafficking protein	Σ2	Acetate	4P_ac	13902.3	6830.57	0.000463757	0.000225126	-3.36455	0.194273	48.5439	0.00051803
Q88R49	FETP_PSEPK	Pp_0285	Probable Fe(2+)-trafficking protein	Σ2	Glucose	4P_glu	97810.5	22863	0.00403681	0.000870371	-2.40113	0.0981515	21.5609	0.00051803
Q88R49	FETP_PSEPK	Pp_0285	Probable Fe(2+)-trafficking protein	Σ2	Glucose + Acetate	4P_gluAc	177092	25708.4	0.00634588	0.000827743	-2.20007	0.0583248	13.0438	0.00051803
Q88R49	FETP_PSEPK	Pp_0285	Probable Fe(2+)-trafficking protein	Σ3	Acetate	5G_ac	115066	75030.3	0.003761	0.00244973	-2.50283	0.339091	65.135	0.00051803
Q88R49	FETP_PSEPK	Pp_0285	Probable Fe(2+)-trafficking protein	Σ3	Glucose	5G_glu	180755	67017.2	0.00668046	0.00243921	-2.19426	0.157034	36.5126	0.00051803
Q88R49	FETP_PSEPK	Pp_0285	Probable Fe(2+)-trafficking protein	Σ3	Glucose + Acetate	5G_gluAc	108001	68529.6	0.0038718	0.002446	-2.49925	0.371179	63.1746	0.00051803
Q88R49	FETP_PSEPK	Pp_0285	Probable Fe(2+)-trafficking protein	Σ4	Acetate	5H_ac	11765.5	2812.86	0.00039256	0.0001031	-3.41613	0.114484	26.2635	0.00051803
Q88R49	FETP_PSEPK	Pp_0285	Probable Fe(2+)-trafficking protein	Σ4	Glucose	5H_glu	166704	71059.6	0.00612161	0.00250446	-2.23599	0.169631	40.9118	0.00051803
Q88R49	FETP_PSEPK	Pp_0285	Probable Fe(2+)-trafficking protein	Σ4	Glucose + Acetate	5H_gluAc	72111.8	63230	0.00261762	0.00227627	-2.7615	0.549899	86.9594	0.00051803
Q88R49	FETP_PSEPK	Pp_0285	Probable Fe(2+)-trafficking protein	Σ5	Acetate	5P_ac	8299.16	6880.05	0.000280708	0.000228864	-3.69549	0.480082	81.5313	0.00051803
Q88R49	FETP_PSEPK	Pp_0285	Probable Fe(2+)-trafficking protein	Σ5	Glucose	5P_glu	55502.7	11344.9	0.00209132	0.000373501	-2.68458	0.082297	17.8596	0.00051803
Q88R49	FETP_PSEPK	Pp_0285	Probable Fe(2+)-trafficking protein	Σ5	Glucose + Acetate	5P_gluAc	114529	62176.2	0.00409026	0.00219755	-2.43211	0.241953	53.7265	0.00051803
Q88R49	FETP_PSEPK	Pp_0285	Probable Fe(2+)-trafficking protein	PT	Acetate	PreALE_ac	9396.5	8404.06	0.000362593	0.000322232	-3.57172	0.391081	88.8687	0.00051803
Q88R49	FETP_PSEPK	Pp_0285	Probable Fe(2+)-trafficking protein	PT	Glucose	PreALE_glu	100069	56780.8	0.00369519	0.00204587	-2.51561	0.353104	55.3659	0.00051803
Q88R49	FETP_PSEPK	Pp_0285	Probable Fe(2+)-trafficking protein	WT	Acetate	WT_ac	21565.2	3982.18	0.000758237	0.000136952	-3.12533	0.0834219	18.0619	0.00051803
Q88R49	FETP_PSEPK	Pp_0285	Probable Fe(2+)-trafficking protein	WT	Glucose	WT_glu	148583	53392.5	0.0053377	0.00186287	-2.28879	0.141424	34.9002	0.00051803
Q88R49	FETP_PSEPK	Pp_0285	Probable Fe(2+)-trafficking protein	WT	Glucose + Acetate	WT_gluAc	19780	21695.2	0.000740074	0.000797081	-3.33964	0.550589	107.703	0.00051803
Q88R47	Q88R47_PSEPK	Pp_0287	Uncharacterized protein	Σ1	Acetate	2H_ac	1.57765e+06	95664.2	0.0529451	0.00304674	-1.27666	0.0254355	5.75453	0.00253731
Q88R47	Q88R47_PSEPK	Pp_0287	Uncharacterized protein	Σ1	Glucose	2H_glu	1.12008e+06	47642.9	0.0427618	0.00264238	-1.36949	0.026683	6.1793	0.00253731
Q88R47	Q88R47_PSEPK	Pp_0287	Uncharacterized protein	Σ1	Glucose + Acetate	2H_gluAc	1.66292e+06	451350	0.0623572	0.0194125	-1.22116	0.149299	31.1311	0.00253731
Q88R47	Q88R47_PSEPK	Pp_0287	Uncharacterized protein	Σ2	Acetate	4P_ac	1.14309e+06	195079	0.0382096	0.0065391	-1.42217	0.0756485	17.1138	0.00253731
Q88R47	Q88R47_PSEPK	Pp_0287	Uncharacterized protein	Σ2	Glucose	4P_glu	1.19843e+06	364000	0.0495112	0.0144667	-1.31672	0.11932	29.2191	0.00253731
Q88R47	Q88R47_PSEPK	Pp_0287	Uncharacterized protein	Σ2	Glucose + Acetate	4P_gluAc	1.75088e+06	53123.9	0.0628543	0.00286527	-1.20197	0.0198971	4.55858	0.00253731
Q88R47	Q88R47_PSEPK	Pp_0287	Uncharacterized protein	Σ3	Acetate	5G_ac	1.13582e+06	596024	0.0371539	0.0196961	-1.47216	0.236434	53.0122	0.00253731
Q88R47	Q88R47_PSEPK	Pp_0287	Uncharacterized protein	Σ3	Glucose	5G_glu	1.73971e+06	330312	0.0644635	0.0124863	-1.19661	0.0896945	19.3696	0.00253731
Q88R47	Q88R47_PSEPK	Pp_0287	Uncharacterized protein	Σ3	Glucose + Acetate	5G_gluAc	1.91525e+06	39248.9	0.0689221	0.00132932	-1.1617	0.0083608	1.92872	0.00253731
Q88R47	Q88R47_PSEPK	Pp_0287	Uncharacterized protein	Σ4	Acetate	5H_ac	1.51476e+06	541636	0.0501166	0.0172889	-1.32068	0.171206	34.4974	0.00253731
Q88R47	Q88R47_PSEPK	Pp_0287	Uncharacterized protein	Σ4	Glucose	5H_glu	1.39688e+06	426541	0.0514148	0.0151472	-1.30184	0.130687	29.4608	0.00253731
Q88R47	Q88R47_PSEPK	Pp_0287	Uncharacterized protein	Σ4	Glucose + Acetate	5H_gluAc	1.52352e+06	348702	0.0556416	0.0119972	-1.26168	0.0972779	21.5615	0.00253731
Q88R47	Q88R47_PSEPK	Pp_0287	Uncharacterized protein	Σ5	Acetate	5P_ac	1.56518e+06	538369	0.0537501	0.019325	-1.29142	0.174758	35.9534	0.00253731
Q88R47	Q88R47_PSEPK	Pp_0287	Uncharacterized protein	Σ5	Glucose	5P_glu	1.82403e+06	414901	0.0687246	0.0140826	-1.16935	0.0931724	20.4914	0.00253731
Q88R47	Q88R47_PSEPK	Pp_0287	Uncharacterized protein	Σ5	Glucose + Acetate	5P_gluAc	1.68309e+06	290840	0.060354	0.0104945	-1.22404	0.0801231	17.3882	0.00253731
Q88R47	Q88R47_PSEPK	Pp_0287	Uncharacterized protein	PT	Acetate	PreALE_ac	1.22671e+06	272138	0.0471364	0.0103749	-1.33494	0.0993713	22.0105	0.00253731
Q88R47	Q88R47_PSEPK	Pp_0287	Uncharacterized protein	PT	Glucose	PreALE_glu	1.12416e+06	539308	0.0424792	0.0208568	-1.43811	0.314477	49.0987	0.00253731
Q88R47	Q88R47_PSEPK	Pp_0287	Uncharacterized protein	WT	Acetate	WT_ac	869622	368456	0.030572	0.0128475	-1.54163	0.189901	42.0238	0.00253731
Q88R47	Q88R47_PSEPK	Pp_0287	Uncharacterized protein	WT	Glucose	WT_glu	1.18556e+06	178052	0.042701	0.00662594	-1.37313	0.0686297	15.517	0.00253731
Q88R47	Q88R47_PSEPK	Pp_0287	Uncharacterized protein	WT	Glucose + Acetate	WT_gluAc	1.78488e+06	166342	0.0678719	0.00651979	-1.16966	0.0419556	9.60601	0.00253731
Q88R45	HIS7_PSEPK	Hisb	Imidazoleglycerol-phosphate dehydratase	Σ1	Acetate	2H_ac	1.5096e+06	22445.4	0.0506741	0.00124932	-1.2953	0.0107806	2.46539	0.000878628
Q88R45	HIS7_PSEPK	Hisb	Imidazoleglycerol-phosphate dehydratase	Σ1	Glucose	2H_glu	1.37838e+06	398032	0.0518869	0.0105168	-1.29092	0.0883461	20.2687	0.000878628
Q88R45	HIS7_PSEPK	Hisb	Imidazoleglycerol-phosphate dehydratase	Σ1	Glucose + Acetate	2H_gluAc	1.2863e+06	383165	0.0473443	0.0117316	-1.33329	0.104511	24.7793	0.000878628
Q88R45	HIS7_PSEPK	Hisb	Imidazoleglycerol-phosphate dehydratase	Σ2	Acetate	4P_ac	1.54053e+06	125720	0.0514511	0.00355933	-1.2893	0.0302315	6.91789	0.000878628
Q88R45	HIS7_PSEPK	Hisb	Imidazoleglycerol-phosphate dehydratase	Σ2	Glucose	4P_glu	1.04341e+06	105387	0.0431677	0.00380934	-1.36593	0.0374506	8.82453	0.000878628
Q88R45	HIS7_PSEPK	Hisb	Imidazoleglycerol-phosphate dehydratase	Σ2	Glucose + Acetate	4P_gluAc	1359698	66292.1	0.0488134	0.00293345	-1.312	0.0265803	6.00952	0.000878628
Q88R45	HIS7_PSEPK	Hisb	Imidazoleglycerol-phosphate dehydratase	Σ3	Acetate	5G_ac	1.50495e+06	86716.5	0.0491408	0.00258048	-1.30896	0.0231441	5.25119	0.000878628
Q88R45	HIS7_PSEPK	Hisb	Imidazoleglycerol-phosphate dehydratase	Σ3	Glucose	5G_glu	1.31633e+06	257353	0.0486436	0.00874129	-1.31803	0.0827263	17.9701	0.000878628
Q88R45	HIS7_PSEPK	Hisb	Imidazoleglycerol-phosphate dehydratase	Σ3	Glucose + Acetate	5G_gluAc	1302271	118142	0.0468344	0.00374375	-1.33038	0.0352745	7.99357	0.000878628
Q88R45	HIS7_PSEPK	Hisb	Imidazoleglycerol-phosphate dehydratase	Σ4	Acetate	5H_ac	1.34812e+06	107493	0.0447596	0.00264213	-1.34961	0.0252989	5.90293	0.000878628
Q88R45	HIS7_PSEPK	Hisb	Imidazoleglycerol-phosphate dehydratase	Σ4	Glucose	5H_glu	1.4168e+06	142490	0.0521272	0.00384352	-1.28375	0.0327477	7.37336	0.000878628
Q88R45	HIS7_PSEPK	Hisb	Imidazoleglycerol-phosphate dehydratase	Σ4	Glucose + Acetate	5H_gluAc	1.27878e+06	66316	0.0467824	0.00177066	-1.33012	0.0163673	3.78489	0.000878628
Q88R45	HIS7_PSEPK	Hisb	Imidazoleglycerol-phosphate dehydratase	Σ5	Acetate	5P_ac	1.43697e+06	104915	0.0490813	0.00260633	-1.30949	0.0227852	5.31023	0.000878628
Q88R45	HIS7_PSEPK	Hisb	Imidazoleglycerol-phosphate dehydratase	Σ5	Glucose	5P_glu	1.29768e+06	293883	0.0488992	0.00987196	-1.31654	0.0870223	20.1884	0.000878628
Q88R45	HIS7_PSEPK	Hisb	Imidazoleglycerol-phosphate dehydratase	Σ5	Glucose + Acetate	5P_gluAc	1.34199e+06	91140.6	0.0481245	0.00350247	-1.31841	0.0319152	7.27794	0.000878628
Q88R45	HIS7_PSEPK	Hisb	Imidazoleglycerol-phosphate dehydratase	PT	Acetate	PreALE_ac	1.05228e+06	216479	0.0403517	0.00752397	-1.4005	0.0883908	18.6459	0.000878628
Q88R45	HIS7_PSEPK	Hisb	Imidazoleglycerol-phosphate dehydratase	PT	Glucose	PreALE_glu	1.43367e+06	169482	0.0536887	0.00454426	-1.27129	0.0368574	8.4641	0.000878628
Q88R45	HIS7_PSEPK	Hisb	Imidazoleglycerol-phosphate dehydratase	WT	Acetate	WT_ac	1.54753e+06	194214	0.0544222	0.00657013	-1.26626	0.0509391	12.0725	0.000878628
Q88R45	HIS7_PSEPK	Hisb	Imidazoleglycerol-phosphate dehydratase	WT	Glucose	WT_glu	1.39196e+06	149925	0.0501206	0.0054947	-1.30168	0.0466961	10.9629	0.000878628
Q88R45	HIS7_PSEPK	Hisb	Imidazoleglycerol-phosphate dehydratase	WT	Glucose + Acetate	WT_gluAc	1.05037e+06	117968	0.0398773	0.00354214	-1.40039	0.0379431	8.88258	0.000878628
Q88R44	HIS5_PSEPK	Hish	Imidazole glycerol phosphate synthase subunit HisH	Σ1	Acetate	2H_ac	1.06033e+06	42200.9	0.0355796	0.00101079	-1.44891	0.0122781	2.84093	0.00132078
Q88R44	HIS5_PSEPK	Hish	Imidazole glycerol phosphate synthase subunit HisH	Σ1	Glucose	2H_glu	893242	193999	0.0344826	0.00982022	-1.47405	0.122921	28.4788	0.00132078
Q88R44	HIS5_PSEPK	Hish	Imidazole glycerol phosphate synthase subunit HisH	Σ1	Glucose + Acetate	2H_gluAc	781477	467197	0.0282555	0.0160076	-1.6206	0.336937	56.653	0.00132078
Q88R44	HIS5_PSEPK	Hish	Imidazole glycerol phosphate synthase subunit HisH	Σ2	Acetate	4P_ac	984784	461032	0.0329302	0.0153751	-1.52359	0.246432	46.6898	0.00132078
Q88R44	HIS5_PSEPK	Hish	Imidazole glycerol phosphate synthase subunit HisH	Σ2	Glucose	4P_glu	718278	329701	0.0298086	0.0137678	-1.56741	0.249819	46.1873	0.00132078
Q88R44	HIS5_PSEPK	Hish	Imidazole glycerol phosphate synthase subunit HisH	Σ2	Glucose + Acetate	4P_gluAc	1.00112e+06	64176.3	0.0359134	0.00203078	-1.4452	0.0244079	5.65465	0.00132078
Q88R44	HIS5_PSEPK	Hish	Imidazole glycerol phosphate synthase subunit HisH	Σ3	Acetate	5G_ac	1.3084e+06	51828.3	0.0427262	0.00149278	-1.36948	0.0152657	3.49383	0.00132078
Q88R44	HIS5_PSEPK	Hish	Imidazole glycerol phosphate synthase subunit HisH	Σ3	Glucose	5G_glu	762947	408257	0.0281958	0.0149937	-1.58851	0.220517	53.177	0.00132078
Q88R44	HIS5_PSEPK	Hish	Imidazole glycerol phosphate synthase subunit HisH	Σ3	Glucose + Acetate	5G_gluAc	1.11379e+06	101012	0.0400563	0.00320021	-1.39826	0.0349539	7.98927	0.00132078
Q88R44	HIS5_PSEPK	Hish	Imidazole glycerol phosphate synthase subunit HisH	Σ4	Acetate	5H_ac	1.33774e+06	119926	0.0444804	0.00434198	-1.35321	0.0423869	9.76155	0.00132078
Q88R44	HIS5_PSEPK	Hish	Imidazole glycerol phosphate synthase subunit HisH	Σ4	Glucose	5H_glu	970399	413858	0.0354813	0.0144795	-1.48092	0.212498	40.8088	0.00132078
Q88R44	HIS5_PSEPK	Hish	Imidazole glycerol phosphate synthase subunit HisH	Σ4	Glucose + Acetate	5H_gluAc	1.08994e+06	125233	0.0398895	0.00455811	-1.40113	0.0514853	11.4268	0.00132078
Q88R44	HIS5_PSEPK	Hish	Imidazole glycerol phosphate synthase subunit HisH	Σ5	Acetate	5P_ac	837024	376833	0.0285526	0.0126638	-1.58174	0.234943	44.3525	0.00132078
Q88R44	HIS5_PSEPK	Hish	Imidazole glycerol phosphate synthase subunit HisH	Σ5	Glucose	5P_glu	775153	221439	0.0293989	0.00867347	-1.54635	0.143327	29.5027	0.00132078
Q88R44	HIS5_PSEPK	Hish	Imidazole glycerol phosphate synthase subunit HisH	Σ5	Glucose + Acetate	5P_gluAc	900307	327435	0.0323729	0.0120161	-1.51445	0.188094	37.1179	0.00132078
Q88R44	HIS5_PSEPK	Hish	Imidazole glycerol phosphate synthase subunit HisH	PT	Acetate	PreALE_ac	769763	99590.2	0.0295518	0.00314866	-1.53136	0.0480885	10.6547	0.00132078
Q88R44	HIS5_PSEPK	Hish	Imidazole glycerol phosphate synthase subunit HisH	PT	Glucose	PreALE_glu	949770	318066	0.0359121	0.0129007	-1.4721	0.190075	35.9231	0.00132078
Q88R44	HIS5_PSEPK	Hish	Imidazole glycerol phosphate synthase subunit HisH	WT	Acetate	WT_ac	803008	127477	0.0282511	0.00448825	-1.55247	0.0669025	15.887	0.00132078
Q88R44	HIS5_PSEPK	Hish	Imidazole glycerol phosphate synthase subunit HisH	WT	Glucose	WT_glu	1.33004e+06	93392.2	0.0478691	0.00305308	-1.32054	0.0279116	6.37797	0.00132078
Q88R44	HIS5_PSEPK	Hish	Imidazole glycerol phosphate synthase subunit HisH	WT	Glucose + Acetate	WT_gluAc	797340	349114	0.0302355	0.0130138	-1.55461	0.227517	43.0415	0.00132078
Q88R42	HIS4_PSEPK	Hisa	1-(5-phosphoribosyl)-5-[(5-phosphoribosylamino)methylideneamino] imidazole-4-carboxamide isomerase	Σ1	Acetate	2H_ac	1.14704e+06	141829	0.0384716	0.00438347	-1.41674	0.0494753	11.394	0.00579001
Q88R42	HIS4_PSEPK	Hisa	1-(5-phosphoribosyl)-5-[(5-phosphoribosylamino)methylideneamino] imidazole-4-carboxamide isomerase	Σ1	Glucose	2H_glu	2.79077e+06	143020	0.106789	0.0112724	-0.973127	0.0466837	10.5558	0.00579001
Q88R42	HIS4_PSEPK	Hisa	1-(5-phosphoribosyl)-5-[(5-phosphoribosylamino)methylideneamino] imidazole-4-carboxamide isomerase	Σ1	Glucose + Acetate	2H_gluAc	1.81269e+06	199700	0.0673062	0.00603283	-1.17313	0.0393903	8.96327	0.00579001
Q88R42	HIS4_PSEPK	Hisa	1-(5-phosphoribosyl)-5-[(5-phosphoribosylamino)methylideneamino] imidazole-4-carboxamide isomerase	Σ2	Acetate	4P_ac	1.34049e+06	62021.9	0.0448196	0.00267369	-1.34904	0.0255033	5.96545	0.00579001
Q88R42	HIS4_PSEPK	Hisa	1-(5-phosphoribosyl)-5-[(5-phosphoribosylamino)methylideneamino] imidazole-4-carboxamide isomerase	Σ2	Glucose	4P_glu	2.64682e+06	183882	0.109621	0.00814849	-0.960925	0.0328869	7.43331	0.00579001
Q88R42	HIS4_PSEPK	Hisa	1-(5-phosphoribosyl)-5-[(5-phosphoribosylamino)methylideneamino] imidazole-4-carboxamide isomerase	Σ2	Glucose + Acetate	4P_gluAc	1.77965e+06	59183.3	0.0638696	0.00244075	-1.19492	0.0166368	3.82146	0.00579001
Q88R42	HIS4_PSEPK	Hisa	1-(5-phosphoribosyl)-5-[(5-phosphoribosylamino)methylideneamino] imidazole-4-carboxamide isomerase	Σ3	Acetate	5G_ac	1.66738e+06	122136	0.0544714	0.00431536	-1.26474	0.0342613	7.92224	0.00579001
Q88R42	HIS4_PSEPK	Hisa	1-(5-phosphoribosyl)-5-[(5-phosphoribosylamino)methylideneamino] imidazole-4-carboxamide isomerase	Σ3	Glucose	5G_glu	2.57444e+06	243675	0.0954473	0.0105931	-1.02196	0.046964	11.0984	0.00579001
Q88R42	HIS4_PSEPK	Hisa	1-(5-phosphoribosyl)-5-[(5-phosphoribosylamino)methylideneamino] imidazole-4-carboxamide isomerase	Σ3	Glucose + Acetate	5G_gluAc	1.78032e+06	85075.5	0.0640914	0.00373925	-1.1937	0.0254617	5.83424	0.00579001
Q88R42	HIS4_PSEPK	Hisa	1-(5-phosphoribosyl)-5-[(5-phosphoribosylamino)methylideneamino] imidazole-4-carboxamide isomerase	Σ4	Acetate	5H_ac	1.45043e+06	219230	0.0481152	0.00628271	-1.3201	0.0552882	13.0577	0.00579001
Q88R42	HIS4_PSEPK	Hisa	1-(5-phosphoribosyl)-5-[(5-phosphoribosylamino)methylideneamino] imidazole-4-carboxamide isomerase	Σ4	Glucose	5H_glu	2.5106e+06	65152.9	0.0925911	0.00500999	-1.03385	0.02327	5.41088	0.00579001
Q88R42	HIS4_PSEPK	Hisa	1-(5-phosphoribosyl)-5-[(5-phosphoribosylamino)methylideneamino] imidazole-4-carboxamide isomerase	Σ4	Glucose + Acetate	5H_gluAc	1.61634e+06	96184.6	0.0591562	0.00350691	-1.22852	0.026216	5.92822	0.00579001
Q88R42	HIS4_PSEPK	Hisa	1-(5-phosphoribosyl)-5-[(5-phosphoribosylamino)methylideneamino] imidazole-4-carboxamide isomerase	Σ5	Acetate	5P_ac	1.16619e+06	122058	0.0399143	0.00477978	-1.40104	0.0537363	11.9751	0.00579001
Q88R42	HIS4_PSEPK	Hisa	1-(5-phosphoribosyl)-5-[(5-phosphoribosylamino)methylideneamino] imidazole-4-carboxamide isomerase	Σ5	Glucose	5P_glu	2.83555e+06	140369	0.107245	0.00518325	-0.969967	0.0212886	4.83309	0.00579001
Q88R42	HIS4_PSEPK	Hisa	1-(5-phosphoribosyl)-5-[(5-phosphoribosylamino)methylideneamino] imidazole-4-carboxamide isomerase	Σ5	Glucose + Acetate	5P_gluAc	1.86208e+06	156341	0.0668235	0.00674069	-1.1765	0.0429208	10.0873	0.00579001
Q88R42	HIS4_PSEPK	Hisa	1-(5-phosphoribosyl)-5-[(5-phosphoribosylamino)methylideneamino] imidazole-4-carboxamide isomerase	PT	Acetate	PreALE_ac	1.17794e+06	132447	0.0452589	0.00443985	-1.34596	0.0445266	9.80989	0.00579001
Q88R42	HIS4_PSEPK	Hisa	1-(5-phosphoribosyl)-5-[(5-phosphoribosylamino)methylideneamino] imidazole-4-carboxamide isomerase	PT	Glucose	PreALE_glu	2.54693e+06	183930	0.095717	0.00808429	-1.02018	0.0368027	8.44604	0.00579001
Q88R42	HIS4_PSEPK	Hisa	1-(5-phosphoribosyl)-5-[(5-phosphoribosylamino)methylideneamino] imidazole-4-carboxamide isomerase	WT	Acetate	WT_ac	992062	198040	0.0348951	0.00692539	-1.46263	0.0826191	19.8463	0.00579001
Q88R42	HIS4_PSEPK	Hisa	1-(5-phosphoribosyl)-5-[(5-phosphoribosylamino)methylideneamino] imidazole-4-carboxamide isomerase	WT	Glucose	WT_glu	2.94945e+06	42325.6	0.106194	0.00225446	-0.973967	0.00916989	2.12298	0.00579001
Q88R42	HIS4_PSEPK	Hisa	1-(5-phosphoribosyl)-5-[(5-phosphoribosylamino)methylideneamino] imidazole-4-carboxamide isomerase	WT	Glucose + Acetate	WT_gluAc	1.8406e+06	97020.5	0.0699393	0.0020992	-1.15541	0.0131087	3.00146	0.00579001
Q88R41	HIS6_PSEPK	Hisf	Imidazole glycerol phosphate synthase subunit HisF	Σ1	Acetate	2H_ac	447703	244732	0.0150797	0.00841799	-1.86311	0.226306	55.8234	0.00131275
Q88R41	HIS6_PSEPK	Hisf	Imidazole glycerol phosphate synthase subunit HisF	Σ1	Glucose	2H_glu	719103	116432	0.0274071	0.00432611	-1.56578	0.0689991	15.7846	0.00131275
Q88R41	HIS6_PSEPK	Hisf	Imidazole glycerol phosphate synthase subunit HisF	Σ1	Glucose + Acetate	2H_gluAc	408827	155459	0.0155057	0.00714344	-1.83729	0.184505	46.0697	0.00131275
Q88R41	HIS6_PSEPK	Hisf	Imidazole glycerol phosphate synthase subunit HisF	Σ2	Acetate	4P_ac	580732	242403	0.0193366	0.00789909	-1.74434	0.211466	40.8505	0.00131275
Q88R41	HIS6_PSEPK	Hisf	Imidazole glycerol phosphate synthase subunit HisF	Σ2	Glucose	4P_glu	282926	90861.9	0.011662	0.00355329	-1.94821	0.143446	30.469	0.00131275
Q88R41	HIS6_PSEPK	Hisf	Imidazole glycerol phosphate synthase subunit HisF	Σ2	Glucose + Acetate	4P_gluAc	294420	39203	0.0105636	0.00138935	-1.97859	0.0552528	13.1523	0.00131275
Q88R41	HIS6_PSEPK	Hisf	Imidazole glycerol phosphate synthase subunit HisF	Σ3	Acetate	5G_ac	477359	243339	0.0155662	0.0078559	-1.84107	0.201494	50.4678	0.00131275
Q88R41	HIS6_PSEPK	Hisf	Imidazole glycerol phosphate synthase subunit HisF	Σ3	Glucose	5G_glu	446883	295447	0.0164977	0.0108694	-1.84689	0.290592	65.8843	0.00131275
Q88R41	HIS6_PSEPK	Hisf	Imidazole glycerol phosphate synthase subunit HisF	Σ3	Glucose + Acetate	5G_gluAc	570772	117950	0.0205137	0.00403741	-1.6933	0.0824185	19.6815	0.00131275
Q88R41	HIS6_PSEPK	Hisf	Imidazole glycerol phosphate synthase subunit HisF	Σ4	Acetate	5H_ac	426943	242549	0.0140763	0.00766722	-1.89023	0.217193	54.4691	0.00131275
Q88R41	HIS6_PSEPK	Hisf	Imidazole glycerol phosphate synthase subunit HisF	Σ4	Glucose	5H_glu	484247	243536	0.017742	0.00857779	-1.78155	0.193303	48.3474	0.00131275
Q88R41	HIS6_PSEPK	Hisf	Imidazole glycerol phosphate synthase subunit HisF	Σ4	Glucose + Acetate	5H_gluAc	420453	81515.7	0.0153671	0.00284069	-1.81867	0.0840707	18.4855	0.00131275
Q88R41	HIS6_PSEPK	Hisf	Imidazole glycerol phosphate synthase subunit HisF	Σ5	Acetate	5P_ac	584761	247620	0.0200931	0.00873111	-1.73288	0.230281	43.4533	0.00131275
Q88R41	HIS6_PSEPK	Hisf	Imidazole glycerol phosphate synthase subunit HisF	Σ5	Glucose	5P_glu	707647	109109	0.0267945	0.00434046	-1.576	0.0737553	16.1991	0.00131275
Q88R41	HIS6_PSEPK	Hisf	Imidazole glycerol phosphate synthase subunit HisF	Σ5	Glucose + Acetate	5P_gluAc	468221	149602	0.0168057	0.00539887	-1.79042	0.146016	32.1253	0.00131275
Q88R41	HIS6_PSEPK	Hisf	Imidazole glycerol phosphate synthase subunit HisF	PT	Acetate	PreALE_ac	322699	229068	0.0125111	0.00913154	-1.9949	0.33747	72.9877	0.00131275
Q88R41	HIS6_PSEPK	Hisf	Imidazole glycerol phosphate synthase subunit HisF	PT	Glucose	PreALE_glu	736910	64827.3	0.0277012	0.00280091	-1.55918	0.044157	10.1112	0.00131275
Q88R41	HIS6_PSEPK	Hisf	Imidazole glycerol phosphate synthase subunit HisF	WT	Acetate	WT_ac	228873	50220.7	0.00804927	0.00174431	-2.1012	0.0957698	21.6704	0.00131275
Q88R41	HIS6_PSEPK	Hisf	Imidazole glycerol phosphate synthase subunit HisF	WT	Glucose	WT_glu	701163	201651	0.0252878	0.00744961	-1.6118	0.143615	29.4594	0.00131275
Q88R41	HIS6_PSEPK	Hisf	Imidazole glycerol phosphate synthase subunit HisF	WT	Glucose + Acetate	WT_gluAc	258382	88137.5	0.00979979	0.00328837	-2.02745	0.161118	33.5555	0.00131275
Q88R40	Q88R40_PSEPK	Pp_0294	Glycine betaine/L-proline ABC transporter, ATP-binding subunit	Σ1	Acetate	2H_ac	81508.9	46375.3	0.00273599	0.0015609	-2.60581	0.229309	57.0505	0.000942098
Q88R40	Q88R40_PSEPK	Pp_0294	Glycine betaine/L-proline ABC transporter, ATP-binding subunit	Σ1	Glucose	2H_glu	125568	171421	0.00445349	0.00586207	-2.73419	0.789228	131.629	0.000942098
Q88R40	Q88R40_PSEPK	Pp_0294	Glycine betaine/L-proline ABC transporter, ATP-binding subunit	Σ1	Glucose + Acetate	2H_gluAc	168265	151077	0.00629643	0.00547006	-2.53791	0.86801	86.8756	0.000942098
Q88R40	Q88R40_PSEPK	Pp_0294	Glycine betaine/L-proline ABC transporter, ATP-binding subunit	Σ2	Acetate	4P_ac	70069	20426.6	0.0023477	0.000718181	-2.64198	0.125729	30.5908	0.000942098
Q88R40	Q88R40_PSEPK	Pp_0294	Glycine betaine/L-proline ABC transporter, ATP-binding subunit	Σ2	Glucose	4P_glu	87960.2	89998.5	0.00360223	0.00368029	-2.68735	0.644373	102.167	0.000942098
Q88R40	Q88R40_PSEPK	Pp_0294	Glycine betaine/L-proline ABC transporter, ATP-binding subunit	Σ2	Glucose + Acetate	4P_gluAc	152001	190722	0.00538859	0.0067307	-2.68444	0.883984	124.907	0.000942098
Q88R40	Q88R40_PSEPK	Pp_0294	Glycine betaine/L-proline ABC transporter, ATP-binding subunit	Σ3	Acetate	5G_ac	98105.1	106248	0.0031933	0.00344654	-2.66213	0.450069	107.93	0.000942098
Q88R40	Q88R40_PSEPK	Pp_0294	Glycine betaine/L-proline ABC transporter, ATP-binding subunit	Σ3	Glucose	5G_glu	149597	133043	0.00552819	0.0048693	-2.63001	0.931252	88.0812	0.000942098
Q88R40	Q88R40_PSEPK	Pp_0294	Glycine betaine/L-proline ABC transporter, ATP-binding subunit	Σ3	Glucose + Acetate	5G_gluAc	37697.6	24423.8	0.00136281	0.000893069	-2.95662	0.37754	65.5312	0.000942098
Q88R40	Q88R40_PSEPK	Pp_0294	Glycine betaine/L-proline ABC transporter, ATP-binding subunit	Σ4	Acetate	5H_ac	8824.12	2109.65	0.00029442	7.73252e-05	-3.54107	0.114484	26.2635	0.000942098
Q88R40	Q88R40_PSEPK	Pp_0294	Glycine betaine/L-proline ABC transporter, ATP-binding subunit	Σ4	Glucose	5H_glu	137317	114444	0.00509039	0.00424293	-2.65451	0.921232	83.3519	0.000942098
Q88R40	Q88R40_PSEPK	Pp_0294	Glycine betaine/L-proline ABC transporter, ATP-binding subunit	Σ4	Glucose + Acetate	5H_gluAc	56720.7	69596.3	0.00207105	0.0025443	-2.94725	0.603001	122.851	0.000942098
Q88R40	Q88R40_PSEPK	Pp_0294	Glycine betaine/L-proline ABC transporter, ATP-binding subunit	Σ5	Acetate	5P_ac	217639	253342	0.00751849	0.00884359	-2.33785	0.520838	117.625	0.000942098
Q88R40	Q88R40_PSEPK	Pp_0294	Glycine betaine/L-proline ABC transporter, ATP-binding subunit	Σ5	Glucose	5P_glu	153716	122141	0.00572384	0.00452414	-2.48294	0.698549	79.0402	0.000942098
Q88R40	Q88R40_PSEPK	Pp_0294	Glycine betaine/L-proline ABC transporter, ATP-binding subunit	Σ5	Glucose + Acetate	5P_gluAc	133478	148586	0.0047344	0.00521955	-2.50118	0.465273	110.247	0.000942098
Q88R40	Q88R40_PSEPK	Pp_0294	Glycine betaine/L-proline ABC transporter, ATP-binding subunit	PT	Acetate	PreALE_ac	456486	156929	0.0175482	0.00594857	-1.78093	0.183334	33.8985	0.000942098
Q88R40	Q88R40_PSEPK	Pp_0294	Glycine betaine/L-proline ABC transporter, ATP-binding subunit	PT	Glucose	PreALE_glu	148153	164208	0.00545688	0.00604406	-2.76112	0.916288	110.76	0.000942098
Q88R40	Q88R40_PSEPK	Pp_0294	Glycine betaine/L-proline ABC transporter, ATP-binding subunit	WT	Acetate	WT_ac	407438	204852	0.0143117	0.0071271	-1.87737	0.202308	49.799	0.000942098
Q88R40	Q88R40_PSEPK	Pp_0294	Glycine betaine/L-proline ABC transporter, ATP-binding subunit	WT	Glucose	WT_glu	128214	57072.9	0.0046304	0.00210846	-2.364	0.195592	45.5351	0.000942098
Q88R40	Q88R40_PSEPK	Pp_0294	Glycine betaine/L-proline ABC transporter, ATP-binding subunit	WT	Glucose + Acetate	WT_gluAc	7049.28	3950.8	0.000267025	0.000147575	-3.63968	0.321846	55.2664	0.000942098
Q88R38	Q88R38_PSEPK	Pp_0296	Glycine betaine/L-proline ABC transporter, periplasmic binding protein	Σ1	Acetate	2H_ac	122308	23163.2	0.0041058	0.000786218	-2.3923	0.0876682	19.149	0.000502117
Q88R38	Q88R38_PSEPK	Pp_0296	Glycine betaine/L-proline ABC transporter, periplasmic binding protein	Σ1	Glucose	2H_glu	123993	98273	0.00453693	0.00324511	-2.42836	0.345304	71.5267	0.000502117
Q88R38	Q88R38_PSEPK	Pp_0296	Glycine betaine/L-proline ABC transporter, periplasmic binding protein	Σ1	Glucose + Acetate	2H_gluAc	99620.3	20159.9	0.00367667	0.000533297	-2.43758	0.0627924	14.5049	0.000502117
Q88R38	Q88R38_PSEPK	Pp_0296	Glycine betaine/L-proline ABC transporter, periplasmic binding protein	Σ2	Acetate	4P_ac	116897	32774.6	0.00390636	0.00108574	-2.42034	0.128118	27.7941	0.000502117
Q88R38	Q88R38_PSEPK	Pp_0296	Glycine betaine/L-proline ABC transporter, periplasmic binding protein	Σ2	Glucose	4P_glu	83593	74491.3	0.00344669	0.00303478	-2.57162	0.368851	88.0492	0.000502117
Q88R38	Q88R38_PSEPK	Pp_0296	Glycine betaine/L-proline ABC transporter, periplasmic binding protein	Σ2	Glucose + Acetate	4P_gluAc	112599	39308.3	0.00402627	0.00135286	-2.41371	0.160668	33.601	0.000502117
Q88R38	Q88R38_PSEPK	Pp_0296	Glycine betaine/L-proline ABC transporter, periplasmic binding protein	Σ3	Acetate	5G_ac	182330	42103.7	0.00596025	0.00141279	-2.2327	0.101326	23.7036	0.000502117
Q88R38	Q88R38_PSEPK	Pp_0296	Glycine betaine/L-proline ABC transporter, periplasmic binding protein	Σ3	Glucose	5G_glu	237077	48329.3	0.00875961	0.00163446	-2.0627	0.0827673	18.6591	0.000502117
Q88R38	Q88R38_PSEPK	Pp_0296	Glycine betaine/L-proline ABC transporter, periplasmic binding protein	Σ3	Glucose + Acetate	5G_gluAc	140910	97075.2	0.00507823	0.00348821	-2.38579	0.371686	68.6895	0.000502117
Q88R38	Q88R38_PSEPK	Pp_0296	Glycine betaine/L-proline ABC transporter, periplasmic binding protein	Σ4	Acetate	5H_ac	215462	36557.4	0.00715007	0.00113697	-2.1494	0.0696943	15.9015	0.000502117
Q88R38	Q88R38_PSEPK	Pp_0296	Glycine betaine/L-proline ABC transporter, periplasmic binding protein	Σ4	Glucose	5H_glu	191076	13241.2	0.00705178	0.000679588	-2.15301	0.0410617	9.63712	0.000502117
Q88R38	Q88R38_PSEPK	Pp_0296	Glycine betaine/L-proline ABC transporter, periplasmic binding protein	Σ4	Glucose + Acetate	5H_gluAc	163599	34516.4	0.00597721	0.00119743	-2.22989	0.0933055	20.0333	0.000502117
Q88R38	Q88R38_PSEPK	Pp_0296	Glycine betaine/L-proline ABC transporter, periplasmic binding protein	Σ5	Acetate	5P_ac	94889.3	47133.5	0.003257	0.00163892	-2.52823	0.237979	50.3199	0.000502117
Q88R38	Q88R38_PSEPK	Pp_0296	Glycine betaine/L-proline ABC transporter, periplasmic binding protein	Σ5	Glucose	5P_glu	148452	92308.9	0.00555023	0.0033915	-2.34168	0.372004	61.1056	0.000502117
Q88R38	Q88R38_PSEPK	Pp_0296	Glycine betaine/L-proline ABC transporter, periplasmic binding protein	Σ5	Glucose + Acetate	5P_gluAc	169271	6663.35	0.00606945	0.000271297	-2.21714	0.019593	4.46989	0.000502117
Q88R38	Q88R38_PSEPK	Pp_0296	Glycine betaine/L-proline ABC transporter, periplasmic binding protein	PT	Acetate	PreALE_ac	252450	107704	0.00970523	0.00410463	-2.05391	0.23668	42.293	0.000502117
Q88R38	Q88R38_PSEPK	Pp_0296	Glycine betaine/L-proline ABC transporter, periplasmic binding protein	PT	Glucose	PreALE_glu	219051	17064.4	0.00822077	0.000539611	-2.08579	0.0286214	6.564	0.000502117
Q88R38	Q88R38_PSEPK	Pp_0296	Glycine betaine/L-proline ABC transporter, periplasmic binding protein	WT	Acetate	WT_ac	218245	51363.3	0.00767286	0.00177994	-2.12361	0.108118	23.1979	0.000502117
Q88R38	Q88R38_PSEPK	Pp_0296	Glycine betaine/L-proline ABC transporter, periplasmic binding protein	WT	Glucose	WT_glu	114347	70439.4	0.00413452	0.00257264	-2.46781	0.364413	62.2235	0.000502117
Q88R38	Q88R38_PSEPK	Pp_0296	Glycine betaine/L-proline ABC transporter, periplasmic binding protein	WT	Glucose + Acetate	WT_gluAc	7049.28	3950.8	0.000267025	0.000147575	-3.63968	0.321846	55.2664	0.000502117
Q88R35	Q88R35_PSEPK	Pp_0299	Uncharacterized protein	Σ1	Acetate	2H_ac	15397.8	5748.91	0.000518309	0.000197456	-3.31157	0.194186	38.0962	0.000697086
Q88R35	Q88R35_PSEPK	Pp_0299	Uncharacterized protein	Σ1	Glucose	2H_glu	68536.1	63180.9	0.00270435	0.00262498	-2.69761	0.396075	97.0651	0.000697086
Q88R35	Q88R35_PSEPK	Pp_0299	Uncharacterized protein	Σ1	Glucose + Acetate	2H_gluAc	21291.1	11451.4	0.000805194	0.000460232	-3.16292	0.326564	57.158	0.000697086
Q88R35	Q88R35_PSEPK	Pp_0299	Uncharacterized protein	Σ2	Acetate	4P_ac	13367.9	5352.17	0.000445213	0.000174396	-3.37944	0.201472	39.1714	0.000697086
Q88R35	Q88R35_PSEPK	Pp_0299	Uncharacterized protein	Σ2	Glucose	4P_glu	28921.5	3502.42	0.00119935	0.000167378	-2.92391	0.0612419	13.9558	0.000697086
Q88R35	Q88R35_PSEPK	Pp_0299	Uncharacterized protein	Σ2	Glucose + Acetate	4P_gluAc	26549.4	4605.21	0.000951254	0.000150992	-3.02518	0.0663933	15.8729	0.000697086
Q88R35	Q88R35_PSEPK	Pp_0299	Uncharacterized protein	Σ3	Acetate	5G_ac	27571.2	5509.52	0.000900383	0.00017922	-3.05099	0.0826953	19.9048	0.000697086
Q88R35	Q88R35_PSEPK	Pp_0299	Uncharacterized protein	Σ3	Glucose	5G_glu	146510	81096.6	0.00546123	0.00308915	-2.32666	0.31148	56.565	0.000697086
Q88R35	Q88R35_PSEPK	Pp_0299	Uncharacterized protein	Σ3	Glucose + Acetate	5G_gluAc	28214.1	9346.56	0.00101479	0.000331978	-3.01068	0.15259	32.714	0.000697086
Q88R35	Q88R35_PSEPK	Pp_0299	Uncharacterized protein	Σ4	Acetate	5H_ac	54487.4	78921.8	0.00181235	0.00262276	-3.13147	0.716117	144.716	0.000697086
Q88R35	Q88R35_PSEPK	Pp_0299	Uncharacterized protein	Σ4	Glucose	5H_glu	180113	129425	0.00654874	0.00465812	-2.33286	0.516481	71.1301	0.000697086
Q88R35	Q88R35_PSEPK	Pp_0299	Uncharacterized protein	Σ4	Glucose + Acetate	5H_gluAc	24288.2	2972.88	0.000887978	9.63057e-05	-3.05328	0.0465767	10.8455	0.000697086
Q88R35	Q88R35_PSEPK	Pp_0299	Uncharacterized protein	Σ5	Acetate	5P_ac	10713.8	9023.57	0.000364722	0.000309201	-3.64668	0.619339	84.7772	0.000697086
Q88R35	Q88R35_PSEPK	Pp_0299	Uncharacterized protein	Σ5	Glucose	5P_glu	98237.4	133243	0.00367253	0.00496928	-2.7578	0.654432	135.309	0.000697086
Q88R35	Q88R35_PSEPK	Pp_0299	Uncharacterized protein	Σ5	Glucose + Acetate	5P_gluAc	25034.6	10752.5	0.000892741	0.000371018	-3.07964	0.208289	41.5594	0.000697086
Q88R35	Q88R35_PSEPK	Pp_0299	Uncharacterized protein	PT	Acetate	PreALE_ac	142851	173962	0.00557791	0.00690055	-2.4915	0.519252	123.712	0.000697086
Q88R35	Q88R35_PSEPK	Pp_0299	Uncharacterized protein	PT	Glucose	PreALE_glu	342249	66625.9	0.0127898	0.00210229	-1.89775	0.0739921	16.4372	0.000697086
Q88R35	Q88R35_PSEPK	Pp_0299	Uncharacterized protein	WT	Acetate	WT_ac	19318.7	2472.19	0.000679931	9.0585e-05	-3.17	0.056022	13.3227	0.000697086
Q88R35	Q88R35_PSEPK	Pp_0299	Uncharacterized protein	WT	Glucose	WT_glu	128508	111354	0.00463503	0.00403797	-2.68087	0.885986	87.1185	0.000697086
Q88R35	Q88R35_PSEPK	Pp_0299	Uncharacterized protein	WT	Glucose + Acetate	WT_gluAc	7049.28	3950.8	0.000267025	0.000147575	-3.63968	0.321846	55.2664	0.000697086
Q88R16	Q88R16_PSEPK	Pp_0318	Uncharacterized protein	Σ1	Acetate	2H_ac	30796.4	9263.77	0.00103503	0.000320142	-2.99892	0.134475	30.9308	0.000906574
Q88R16	Q88R16_PSEPK	Pp_0318	Uncharacterized protein	Σ1	Glucose	2H_glu	108345	25632.2	0.0040904	0.000601215	-2.39123	0.0618504	14.6982	0.000906574
Q88R16	Q88R16_PSEPK	Pp_0318	Uncharacterized protein	Σ1	Glucose + Acetate	2H_gluAc	130654	112056	0.00471208	0.00393188	-2.44856	0.418658	83.4426	0.000906574
Q88R16	Q88R16_PSEPK	Pp_0318	Uncharacterized protein	Σ2	Acetate	4P_ac	111321	117416	0.00375147	0.00399351	-2.77144	0.828913	106.452	0.000906574
Q88R16	Q88R16_PSEPK	Pp_0318	Uncharacterized protein	Σ2	Glucose	4P_glu	126369	118758	0.00519174	0.00484281	-2.41095	0.400155	93.2791	0.000906574
Q88R16	Q88R16_PSEPK	Pp_0318	Uncharacterized protein	Σ2	Glucose + Acetate	4P_gluAc	25328.9	18967.9	0.000916005	0.000697854	-3.12968	0.352689	76.1845	0.000906574
Q88R16	Q88R16_PSEPK	Pp_0318	Uncharacterized protein	Σ3	Acetate	5G_ac	46156.7	64365.4	0.00150072	0.00209016	-3.20101	0.73238	139.277	0.000906574
Q88R16	Q88R16_PSEPK	Pp_0318	Uncharacterized protein	Σ3	Glucose	5G_glu	203287	73800	0.00752466	0.0026981	-2.14572	0.177295	35.8567	0.000906574
Q88R16	Q88R16_PSEPK	Pp_0318	Uncharacterized protein	Σ3	Glucose + Acetate	5G_gluAc	8666.53	2616.28	0.000311453	9.14599e-05	-3.51834	0.121512	29.3656	0.000906574
Q88R16	Q88R16_PSEPK	Pp_0318	Uncharacterized protein	Σ4	Acetate	5H_ac	15562.1	7836.09	0.000521307	0.000270809	-3.33547	0.280504	51.948	0.000906574
Q88R16	Q88R16_PSEPK	Pp_0318	Uncharacterized protein	Σ4	Glucose	5H_glu	137310	74069.9	0.00503823	0.002655	-2.334	0.210412	52.697	0.000906574
Q88R16	Q88R16_PSEPK	Pp_0318	Uncharacterized protein	Σ4	Glucose + Acetate	5H_gluAc	6995.45	1704.56	0.000256331	6.46046e-05	-3.60085	0.113496	25.2036	0.000906574
Q88R16	Q88R16_PSEPK	Pp_0318	Uncharacterized protein	Σ5	Acetate	5P_ac	94212.5	105018	0.00317617	0.00349281	-2.67267	0.461883	109.969	0.000906574
Q88R16	Q88R16_PSEPK	Pp_0318	Uncharacterized protein	Σ5	Glucose	5P_glu	146732	88669.2	0.00558538	0.00339881	-2.3409	0.378278	60.8518	0.000906574
Q88R16	Q88R16_PSEPK	Pp_0318	Uncharacterized protein	Σ5	Glucose + Acetate	5P_gluAc	8326.12	2267.59	0.000297601	7.60102e-05	-3.53551	0.108203	25.5409	0.000906574
Q88R16	Q88R16_PSEPK	Pp_0318	Uncharacterized protein	PT	Acetate	PreALE_ac	7227.99	6124.42	0.000278623	0.00023488	-3.66542	0.351527	84.3005	0.000906574
Q88R16	Q88R16_PSEPK	Pp_0318	Uncharacterized protein	PT	Glucose	PreALE_glu	146842	127921	0.0054128	0.00466891	-2.43892	0.492767	86.2569	0.000906574
Q88R16	Q88R16_PSEPK	Pp_0318	Uncharacterized protein	WT	Acetate	WT_ac	124833	185222	0.00441271	0.00655563	-2.77528	0.739458	148.562	0.000906574
Q88R16	Q88R16_PSEPK	Pp_0318	Uncharacterized protein	WT	Glucose	WT_glu	401862	190754	0.014433	0.00671482	-1.871	0.19695	46.524	0.000906574
Q88R16	Q88R16_PSEPK	Pp_0318	Uncharacterized protein	WT	Glucose + Acetate	WT_gluAc	356223	23329.2	0.0135383	0.000737061	-1.86888	0.0240392	5.44427	0.000906574
Q88R13	Q88R13_PSEPK	Pp_0321	L-threonine aldolase	Σ1	Acetate	2H_ac	1.23057e+06	639642	0.041481	0.0218299	-1.44075	0.30101	52.6264	0.00368836
Q88R13	Q88R13_PSEPK	Pp_0321	L-threonine aldolase	Σ1	Glucose	2H_glu	1.36184e+06	913684	0.0506499	0.0326264	-1.40093	0.420524	64.4154	0.00368836
Q88R13	Q88R13_PSEPK	Pp_0321	L-threonine aldolase	Σ1	Glucose + Acetate	2H_gluAc	1.29429e+06	362823	0.0475531	0.0105957	-1.33068	0.103351	22.2818	0.00368836
Q88R13	Q88R13_PSEPK	Pp_0321	L-threonine aldolase	Σ2	Acetate	4P_ac	1.5629e+06	236890	0.0522245	0.00778356	-1.28542	0.0658662	14.9041	0.00368836
Q88R13	Q88R13_PSEPK	Pp_0321	L-threonine aldolase	Σ2	Glucose	4P_glu	1.38705e+06	266531	0.0573427	0.0103071	-1.24595	0.0748858	17.9746	0.00368836
Q88R13	Q88R13_PSEPK	Pp_0321	L-threonine aldolase	Σ2	Glucose + Acetate	4P_gluAc	1.03272e+06	561276	0.0370904	0.0202535	-1.4947	0.315555	54.6059	0.00368836
Q88R13	Q88R13_PSEPK	Pp_0321	L-threonine aldolase	Σ3	Acetate	5G_ac	302575	146272	0.00986622	0.00474472	-2.04996	0.255595	48.0905	0.00368836
Q88R13	Q88R13_PSEPK	Pp_0321	L-threonine aldolase	Σ3	Glucose	5G_glu	723516	643943	0.0270839	0.0245152	-1.69104	0.402516	90.516	0.00368836
Q88R13	Q88R13_PSEPK	Pp_0321	L-threonine aldolase	Σ3	Glucose + Acetate	5G_gluAc	917841	511899	0.0331511	0.0187055	-1.54613	0.320822	56.425	0.00368836
Q88R13	Q88R13_PSEPK	Pp_0321	L-threonine aldolase	Σ4	Acetate	5H_ac	629966	546467	0.0207024	0.0175158	-1.78332	0.351103	84.6074	0.00368836
Q88R13	Q88R13_PSEPK	Pp_0321	L-threonine aldolase	Σ4	Glucose	5H_glu	940825	822748	0.035258	0.031757	-1.5751	0.400145	90.0703	0.00368836
Q88R13	Q88R13_PSEPK	Pp_0321	L-threonine aldolase	Σ4	Glucose + Acetate	5H_gluAc	869058	417838	0.0319438	0.0156564	-1.54193	0.26254	49.0123	0.00368836
Q88R13	Q88R13_PSEPK	Pp_0321	L-threonine aldolase	Σ5	Acetate	5P_ac	1.60098e+06	509347	0.0547013	0.0173622	-1.27922	0.155708	31.7399	0.00368836
Q88R13	Q88R13_PSEPK	Pp_0321	L-threonine aldolase	Σ5	Glucose	5P_glu	1.57518e+06	206754	0.059614	0.00815296	-1.22753	0.0621385	13.6762	0.00368836
Q88R13	Q88R13_PSEPK	Pp_0321	L-threonine aldolase	Σ5	Glucose + Acetate	5P_gluAc	862437	393667	0.0309877	0.0143543	-1.54981	0.246398	46.3225	0.00368836
Q88R13	Q88R13_PSEPK	Pp_0321	L-threonine aldolase	PT	Acetate	PreALE_ac	1.75063e+06	185714	0.067301	0.00659485	-1.17355	0.0427907	9.79903	0.00368836
Q88R13	Q88R13_PSEPK	Pp_0321	L-threonine aldolase	PT	Glucose	PreALE_glu	1.78263e+06	280616	0.0667957	0.00910152	-1.17805	0.055815	13.6259	0.00368836
Q88R13	Q88R13_PSEPK	Pp_0321	L-threonine aldolase	WT	Acetate	WT_ac	1.95136e+06	170281	0.0686351	0.0057212	-1.16444	0.0355434	8.33567	0.00368836
Q88R13	Q88R13_PSEPK	Pp_0321	L-threonine aldolase	WT	Glucose	WT_glu	844929	660218	0.0305752	0.0241765	-1.59988	0.324187	79.0722	0.00368836
[truncated: 32,601 more rows]
