# Supplementary material for: Alternate routes to acetate tolerance lead to varied isoprenol production from mixed carbon sources in Pseudomonas putida
Source: Appl Environ Microbiol. 2025 Mar 20;91(4):e02123-24. doi: 10.1128/aem.02123-24 (PMC12016510; doi:10.1128/aem.02123-24)
Supplement: Data Set S2 — SNPs for strains. [file aem.02123-24-s0002.xlsx]

## Sheet: Sheet1
Protein Effect	old_locus_tag	Name	Type	Sequence	Minimum	Maximum	Length	# Intervals	Coverage	Polymorphism Type	Variant Frequency	Track Name	Strain	Document Name	Sequence Name	Sequence (with extension)	Change	Amino Acid Change	CDS	CDS Codon Number	CDS Position	Codon Change	gene	locus_tag	note	product
		G	Polymorphism	A	172966	172966	1	1	25	SNP (transition)	0.96	Variants: GS_5H_S92_R_001 (trimmed)	Σ4	Contig	NC_002947 (2)		A -> G
None	PP_0180	C	Polymorphism	T	233545	233545	1	1	142	SNP (transition)	1	Variants: GS_PreALE_S89_R_001 (trimmed)	PT	Contig	NC_002947 (2)		T -> C		FTR1 family protein CDS	559	1677	GGT -> GGC		PP_RS00965	Derived by automated computational analysis using gene prediction method: Protein Homology.	FTR1 family protein
None	PP_0180	C	Polymorphism	T	233545	233545	1	1	397	SNP (transition)	1	Variants: GS_5P_S93_R_001 (trimmed)	Σ5	Contig	NC_002947 (2)		T -> C		FTR1 family protein CDS	559	1677	GGT -> GGC		PP_RS00965	Derived by automated computational analysis using gene prediction method: Protein Homology.	FTR1 family protein
None	PP_0180	C	Polymorphism	T	233545	233545	1	1	177	SNP (transition)	0.99399999999999999	Variants: GS_5H_S92_R_001 (trimmed)	Σ4	Contig	NC_002947 (2)		T -> C		FTR1 family protein CDS	559	1677	GGT -> GGC		PP_RS00965	Derived by automated computational analysis using gene prediction method: Protein Homology.	FTR1 family protein
None	PP_0180	C	Polymorphism	T	233545	233545	1	1	138	SNP (transition)	1	Variants: GS_4P_S91_R_001 (trimmed)	Σ2	Contig	NC_002947 (2)		T -> C		FTR1 family protein CDS	559	1677	GGT -> GGC		PP_RS00965	Derived by automated computational analysis using gene prediction method: Protein Homology.	FTR1 family protein
None	PP_0180	C	Polymorphism	T	233545	233545	1	1	145	SNP (transition)	1	Variants: GS_2H_S90_R_001 (trimmed)	Σ1	Contig	NC_002947 (2)		T -> C		FTR1 family protein CDS	559	1677	GGT -> GGC		PP_RS00965	Derived by automated computational analysis using gene prediction method: Protein Homology.	FTR1 family protein
Substitution	PP_0184	G	Polymorphism	A	235628	235628	1	1	203	SNP (transition)	0.97499999999999998	Variants: GS_5H_S92_R_001 (trimmed)	Σ4	Contig	NC_002947 (2)		A -> G	Y -> H	argH CDS	399	1195	TAT -> CAT	argH	PP_RS00985	Derived by automated computational analysis using gene prediction method: Protein Homology.	argininosuccinate lyase
		A	Polymorphism	C	278745	278745	1	1	32	SNP (transversion)	0.96899999999999997	Variants: GS_2H_S90_R_001 (trimmed)	Σ1	Contig	NC_002947 (2)		C -> A
		C	Polymorphism	G	278748	278748	1	1	29	SNP (transversion)	0.96599999999999997	Variants: GS_2H_S90_R_001 (trimmed)	Σ1	Contig	NC_002947 (2)		G -> C
		G	Polymorphism	A	353067	353067	1	1	39	SNP (transition)	1	Variants: GS_PreALE_S89_R_001 (trimmed)	PT	Contig	NC_002947 (2)		A -> G
		G	Polymorphism	A	353067	353067	1	1	82	SNP (transition)	1	Variants: GS_5P_S93_R_001 (trimmed)	Σ5	Contig	NC_002947 (2)		A -> G
		G	Polymorphism	A	353067	353067	1	1	26	SNP (transition)	1	Variants: GS_5H_S92_R_001 (trimmed)	Σ4	Contig	NC_002947 (2)		A -> G
		G	Polymorphism	A	353067	353067	1	1	27	SNP (transition)	0.96299999999999997	Variants: GS_4P_S91_R_001 (trimmed)	Σ2	Contig	NC_002947 (2)		A -> G
		G	Polymorphism	A	353067	353067	1	1	45	SNP (transition)	0.97799999999999998	Variants: GS_2H_S90_R_001 (trimmed)	Σ1	Contig	NC_002947 (2)		A -> G
Substitution	PP_0352	T	Polymorphism	C	429347	429347	1	1	446	SNP (transition)	0.998	Variants: GS_5P_S93_R_001 (trimmed)	Σ5	Contig	NC_002947 (2)		C -> T	E -> K	RNA polymerase sigma factor CDS	59	175	GAA -> AAA		PP_RS01870	Derived by automated computational analysis using gene prediction method: Protein Homology.	RNA polymerase sigma factor
		G	Polymorphism	A	499203	499203	1	1	82	SNP (transition)	1	Variants: GS_PreALE_S89_R_001 (trimmed)	PT	Contig	NC_002947 (2)		A -> G
		G	Polymorphism	A	499203	499203	1	1	243	SNP (transition)	1	Variants: GS_5P_S93_R_001 (trimmed)	Σ5	Contig	NC_002947 (2)		A -> G
		G	Polymorphism	A	499203	499203	1	1	93	SNP (transition)	1	Variants: GS_5H_S92_R_001 (trimmed)	Σ4	Contig	NC_002947 (2)		A -> G
		G	Polymorphism	A	499203	499203	1	1	103	SNP (transition)	1	Variants: GS_4P_S91_R_001 (trimmed)	Σ2	Contig	NC_002947 (2)		A -> G
		G	Polymorphism	A	499203	499203	1	1	91	SNP (transition)	1	Variants: GS_2H_S90_R_001 (trimmed)	Σ1	Contig	NC_002947 (2)		A -> G
Substitution	PP_0751	T	Polymorphism	C	868550	868550	1	1	206	SNP (transition)	1	Variants: GS_5H_S92_R_001 (trimmed)	Σ4	Contig	NC_002947 (2)		C -> T	M -> I	mqo CDS	346	1038	ATG -> ATA	mqo	PP_RS04010	Derived by automated computational analysis using gene prediction method: Protein Homology.	malate dehydrogenase (quinone)
		C	Polymorphism	T	948835	948835	1	1	127	SNP (transition)	1	Variants: GS_5H_S92_R_001 (trimmed)	Σ4	Contig	NC_002947 (2)		T -> C
		GA	Polymorphism	--	1070249	1070248	0	1	61 -> 63	Insertion	1	Variants: GS_PreALE_S89_R_001 (trimmed)	PT	Contig	NC_002947 (2)
		GA	Polymorphism	--	1070249	1070248	0	1	106 -> 108	Insertion	1	Variants: GS_5P_S93_R_001 (trimmed)	Σ5	Contig	NC_002947 (2)
		GA	Polymorphism	--	1070249	1070248	0	1	69 -> 72	Insertion	0.98599999999999999	Variants: GS_5H_S92_R_001 (trimmed)	Σ4	Contig	NC_002947 (2)
		GA	Polymorphism	--	1070249	1070248	0	1	60 -> 63	Insertion	98.3% -> 98.4%	Variants: GS_4P_S91_R_001 (trimmed)	Σ2	Contig	NC_002947 (2)
		GA	Polymorphism	--	1070249	1070248	0	1	70 -> 72	Insertion	0.98599999999999999	Variants: GS_2H_S90_R_001 (trimmed)	Σ1	Contig	NC_002947 (2)
None	PP_0963	T	Polymorphism	C	1103071	1103071	1	1	306	SNP (transition)	0.997	Variants: GS_5P_S93_R_001 (trimmed)	Σ5	Contig	NC_002947 (2)		C -> T		BolA family transcriptional regulator CDS	31	93	AAC -> AAT		PP_RS05055	Derived by automated computational analysis using gene prediction method: Protein Homology.	BolA family transcriptional regulator
		CGCG	Polymorphism	TCGC	1126635	1126638	4	1	20 -> 21	Substitution	95.2% -> 100.0%	Variants: GS_PreALE_S89_R_001 (trimmed)	PT	Contig	NC_002947 (2)		TCGC -> CGCG
		A	Polymorphism	T	1126642	1126642	1	1	28	SNP (transversion)	1	Variants: GS_PreALE_S89_R_001 (trimmed)	PT	Contig	NC_002947 (2)		T -> A
		C	Polymorphism	A	1126645	1126645	1	1	55	SNP (transversion)	0.98199999999999998	Variants: GS_PreALE_S89_R_001 (trimmed)	PT	Contig	NC_002947 (2)		A -> C
		C	Polymorphism	A	1126645	1126645	1	1	95	SNP (transversion)	0.95799999999999996	Variants: GS_5P_S93_R_001 (trimmed)	Σ5	Contig	NC_002947 (2)		A -> C
		C	Polymorphism	A	1126645	1126645	1	1	77	SNP (transversion)	0.96099999999999997	Variants: GS_2H_S90_R_001 (trimmed)	Σ1	Contig	NC_002947 (2)		A -> C
Substitution	PP_1003	G	Polymorphism	A	1143198	1143198	1	1	549	SNP (transition)	0.996	Variants: GS_5P_S93_R_001 (trimmed)	Σ5	Contig	NC_002947 (2)		A -> G	T -> A	arcD CDS	112	334	ACC -> GCC	arcD	PP_RS05245	Derived by automated computational analysis using gene prediction method: Protein Homology.	arginine-ornithine antiporter
Substitution	PP_1216	T	Polymorphism	C	1394209	1394209	1	1	527	SNP (transition)	1	Variants: GS_5P_S93_R_001 (trimmed)	Σ5	Contig	NC_002947 (2)		C -> T	A -> V	ruvA CDS	187	560	GCC -> GTC	ruvA	PP_RS06305	Derived by automated computational analysis using gene prediction method: Protein Homology.	Holliday junction branch migration protein RuvA
		CTC	Polymorphism	TCT	1419550	1419552	3	1	31 -> 36	Substitution	97.0% -> 100.0%	Variants: GS_5H_S92_R_001 (trimmed)	Σ4	Contig	NC_002947 (2)		TCT -> CTC
		C	Polymorphism	T	1419550	1419550	1	1	50	SNP (transition)	0.96	Variants: GS_4P_S91_R_001 (trimmed)	Σ2	Contig	NC_002947 (2)		T -> C
		CTC	Polymorphism	TCT	1419550	1419552	3	1	42 -> 51	Substitution	1	Variants: GS_2H_S90_R_001 (trimmed)	Σ1	Contig	NC_002947 (2)		TCT -> CTC
		C	Polymorphism	T	1419552	1419552	1	1	40	SNP (transition)	0.95	Variants: GS_4P_S91_R_001 (trimmed)	Σ2	Contig	NC_002947 (2)		T -> C
		TCGC	Polymorphism	CGCG	1419554	1419557	4	1	30 -> 31	Substitution	1	Variants: GS_5H_S92_R_001 (trimmed)	Σ4	Contig	NC_002947 (2)		CGCG -> TCGC
		TCGC	Polymorphism	CGCG	1419554	1419557	4	1	40 -> 41	Substitution	95.1% -> 97.6%	Variants: GS_2H_S90_R_001 (trimmed)	Σ1	Contig	NC_002947 (2)		CGCG -> TCGC
		GC	Polymorphism	CA	1419560	1419561	2	1	30	Substitution	1	Variants: GS_5H_S92_R_001 (trimmed)	Σ4	Contig	NC_002947 (2)		CA -> GC
		GC	Polymorphism	CA	1419560	1419561	2	1	38 -> 41	Substitution	97.4% -> 97.6%	Variants: GS_2H_S90_R_001 (trimmed)	Σ1	Contig	NC_002947 (2)		CA -> GC
		G	Polymorphism	T	1499487	1499487	1	1	8	SNP (transversion)	1	Variants: GS_PreALE_S89_R_001 (trimmed)	PT	Contig	NC_002947 (2)		T -> G
		CGCG	Polymorphism	TTTC	1499496	1499499	4	1	9 -> 11	Substitution	1	Variants: GS_PreALE_S89_R_001 (trimmed)	PT	Contig	NC_002947 (2)		TTTC -> CGCG
		C	Polymorphism	T	1499496	1499496	1	1	2	SNP (transition)	1	Variants: GS_5P_S93_R_001 (trimmed)	Σ5	Contig	NC_002947 (2)		T -> C
		C	Polymorphism	T	1499498	1499498	1	1	4	SNP (transition)	1	Variants: GS_5P_S93_R_001 (trimmed)	Σ5	Contig	NC_002947 (2)		T -> C
		CG	Polymorphism	TC	1499498	1499499	2	1	14	Substitution	1	Variants: GS_5H_S92_R_001 (trimmed)	Σ4	Contig	NC_002947 (2)		TC -> CG
		C	Polymorphism	T	1499498	1499498	1	1	15	SNP (transition)	1	Variants: GS_4P_S91_R_001 (trimmed)	Σ2	Contig	NC_002947 (2)		T -> C
		C	Polymorphism	T	1499498	1499498	1	1	17	SNP (transition)	1	Variants: GS_2H_S90_R_001 (trimmed)	Σ1	Contig	NC_002947 (2)		T -> C
		C	Polymorphism	G	1499502	1499502	1	1	22	SNP (transversion)	1	Variants: GS_PreALE_S89_R_001 (trimmed)	PT	Contig	NC_002947 (2)		G -> C
		C	Polymorphism	G	1499502	1499502	1	1	26	SNP (transversion)	1	Variants: GS_5P_S93_R_001 (trimmed)	Σ5	Contig	NC_002947 (2)		G -> C
		C	Polymorphism	G	1499502	1499502	1	1	25	SNP (transversion)	1	Variants: GS_5H_S92_R_001 (trimmed)	Σ4	Contig	NC_002947 (2)		G -> C
		C	Polymorphism	G	1499502	1499502	1	1	25	SNP (transversion)	0.96	Variants: GS_4P_S91_R_001 (trimmed)	Σ2	Contig	NC_002947 (2)		G -> C
		C	Polymorphism	A	1499504	1499504	1	1	32	SNP (transversion)	1	Variants: GS_PreALE_S89_R_001 (trimmed)	PT	Contig	NC_002947 (2)		A -> C
		C	Polymorphism	A	1499504	1499504	1	1	36	SNP (transversion)	1	Variants: GS_5P_S93_R_001 (trimmed)	Σ5	Contig	NC_002947 (2)		A -> C
		C	Polymorphism	A	1499504	1499504	1	1	29	SNP (transversion)	1	Variants: GS_5H_S92_R_001 (trimmed)	Σ4	Contig	NC_002947 (2)		A -> C
		C	Polymorphism	A	1499504	1499504	1	1	36	SNP (transversion)	1	Variants: GS_4P_S91_R_001 (trimmed)	Σ2	Contig	NC_002947 (2)		A -> C
		C	Polymorphism	A	1499504	1499504	1	1	48	SNP (transversion)	1	Variants: GS_2H_S90_R_001 (trimmed)	Σ1	Contig	NC_002947 (2)		A -> C
		C	Polymorphism	G	1499506	1499506	1	1	41	SNP (transversion)	1	Variants: GS_PreALE_S89_R_001 (trimmed)	PT	Contig	NC_002947 (2)		G -> C
		C	Polymorphism	G	1499506	1499506	1	1	45	SNP (transversion)	1	Variants: GS_5P_S93_R_001 (trimmed)	Σ5	Contig	NC_002947 (2)		G -> C
		C	Polymorphism	G	1499506	1499506	1	1	35	SNP (transversion)	1	Variants: GS_5H_S92_R_001 (trimmed)	Σ4	Contig	NC_002947 (2)		G -> C
		C	Polymorphism	G	1499506	1499506	1	1	41	SNP (transversion)	1	Variants: GS_4P_S91_R_001 (trimmed)	Σ2	Contig	NC_002947 (2)		G -> C
		C	Polymorphism	G	1499506	1499506	1	1	53	SNP (transversion)	1	Variants: GS_2H_S90_R_001 (trimmed)	Σ1	Contig	NC_002947 (2)		G -> C
None	PP_1334	G	Polymorphism	A	1520119	1520119	1	1	165	SNP (transition)	1	Variants: GS_5H_S92_R_001 (trimmed)	Σ4	Contig	NC_002947 (2)		A -> G		mraY CDS	153	459	CCA -> CCG	mraY	PP_RS06900	Derived by automated computational analysis using gene prediction method: Protein Homology.	phospho-N-acetylmuramoyl-pentapeptide- transferase
Insertion	PP_1458	CCAGGG	Polymorphism	------	1663853	1663852	0	1	178 -> 199	Insertion (tandem repeat)	97.8% -> 98.0%	Variants: GS_PreALE_S89_R_001 (trimmed)	PT	Contig	NC_002947 (2)		(CCAGGG)2 -> (CCAGGG)3	T -> TLA	MHS family MFS transporter CDS	180	539	ACC -> ACC,CTG,GCC		PP_RS07525	Derived by automated computational analysis using gene prediction method: Protein Homology.	MHS family MFS transporter
Insertion	PP_1458	CCAGGG	Polymorphism	------	1663853	1663852	0	1	464 -> 512	Insertion (tandem repeat)	97.8% -> 98.0%	Variants: GS_5P_S93_R_001 (trimmed)	Σ5	Contig	NC_002947 (2)		(CCAGGG)2 -> (CCAGGG)3	T -> TLA	MHS family MFS transporter CDS	180	539	ACC -> ACC,CTG,GCC		PP_RS07525	Derived by automated computational analysis using gene prediction method: Protein Homology.	MHS family MFS transporter
Insertion	PP_1458	CCAGGG	Polymorphism	------	1663853	1663852	0	1	179 -> 199	Insertion (tandem repeat)	97.2% -> 97.5%	Variants: GS_5H_S92_R_001 (trimmed)	Σ4	Contig	NC_002947 (2)		(CCAGGG)2 -> (CCAGGG)3	T -> TLA	MHS family MFS transporter CDS	180	539	ACC -> ACC,CTG,GCC		PP_RS07525	Derived by automated computational analysis using gene prediction method: Protein Homology.	MHS family MFS transporter
Insertion	PP_1458	CCAGGG	Polymorphism	------	1663853	1663852	0	1	153 -> 165	Insertion (tandem repeat)	96.7% -> 97.0%	Variants: GS_4P_S91_R_001 (trimmed)	Σ2	Contig	NC_002947 (2)		(CCAGGG)2 -> (CCAGGG)3	T -> TLA	MHS family MFS transporter CDS	180	539	ACC -> ACC,CTG,GCC		PP_RS07525	Derived by automated computational analysis using gene prediction method: Protein Homology.	MHS family MFS transporter
Insertion	PP_1458	CCAGGG	Polymorphism	------	1663853	1663852	0	1	200 -> 213	Insertion (tandem repeat)	98.5% -> 98.6%	Variants: GS_2H_S90_R_001 (trimmed)	Σ1	Contig	NC_002947 (2)		(CCAGGG)2 -> (CCAGGG)3	T -> TLA	MHS family MFS transporter CDS	180	539	ACC -> ACC,CTG,GCC		PP_RS07525	Derived by automated computational analysis using gene prediction method: Protein Homology.	MHS family MFS transporter
Substitution	PP_1623	A	Polymorphism	G	1818933	1818933	1	1	355	SNP (transition)	1	Variants: GS_5P_S93_R_001 (trimmed)	Σ5	Contig	NC_002947 (2)		G -> A	A -> T	rpoS CDS	60	178	GCG -> ACG	rpoS	PP_RS08365	Derived by automated computational analysis using gene prediction method: Protein Homology.	RNA polymerase sigma factor RpoS
Substitution	PP_1649	G	Polymorphism	A	1841029	1841029	1	1	179	SNP (transition)	1	Variants: GS_5H_S92_R_001 (trimmed)	Σ4	Contig	NC_002947 (2)		A -> G	L -> P	2-hydroxyacid dehydrogenase CDS	312	935	CTG -> CCG		PP_RS08495	Derived by automated computational analysis using gene prediction method: Protein Homology.	2-hydroxyacid dehydrogenase
None	PP_1656	G	Polymorphism	A	1850920	1850920	1	1	160	SNP (transition)	1	Variants: GS_5H_S92_R_001 (trimmed)	Σ4	Contig	NC_002947 (2)		A -> G		relA CDS	2	6	GTA -> GTG	relA	PP_RS08530	Derived by automated computational analysis using gene prediction method: Protein Homology.	GTP diphosphokinase
Substitution	PP_1656	A	Polymorphism	T	1851513	1851513	1	1	153	SNP (transversion)	0.99299999999999999	Variants: GS_4P_S91_R_001 (trimmed)	Σ2	Contig	NC_002947 (2)		T -> A	L -> Q	relA CDS	200	599	CTG -> CAG	relA	PP_RS08530	Derived by automated computational analysis using gene prediction method: Protein Homology.	GTP diphosphokinase
Substitution	PP_1656	A	Polymorphism	G	1851522	1851522	1	1	158	SNP (transition)	1	Variants: GS_PreALE_S89_R_001 (trimmed)	PT	Contig	NC_002947 (2)		G -> A	G -> D	relA CDS	203	608	GGT -> GAT	relA	PP_RS08530	Derived by automated computational analysis using gene prediction method: Protein Homology.	GTP diphosphokinase
Substitution	PP_1656	A	Polymorphism	G	1851522	1851522	1	1	407	SNP (transition)	0.998	Variants: GS_5P_S93_R_001 (trimmed)	Σ5	Contig	NC_002947 (2)		G -> A	G -> D	relA CDS	203	608	GGT -> GAT	relA	PP_RS08530	Derived by automated computational analysis using gene prediction method: Protein Homology.	GTP diphosphokinase
Substitution	PP_1656	A	Polymorphism	G	1851522	1851522	1	1	168	SNP (transition)	1	Variants: GS_5H_S92_R_001 (trimmed)	Σ4	Contig	NC_002947 (2)		G -> A	G -> D	relA CDS	203	608	GGT -> GAT	relA	PP_RS08530	Derived by automated computational analysis using gene prediction method: Protein Homology.	GTP diphosphokinase
Substitution	PP_1656	A	Polymorphism	G	1851522	1851522	1	1	156	SNP (transition)	1	Variants: GS_4P_S91_R_001 (trimmed)	Σ2	Contig	NC_002947 (2)		G -> A	G -> D	relA CDS	203	608	GGT -> GAT	relA	PP_RS08530	Derived by automated computational analysis using gene prediction method: Protein Homology.	GTP diphosphokinase
Substitution	PP_1656	A	Polymorphism	G	1851522	1851522	1	1	141	SNP (transition)	1	Variants: GS_2H_S90_R_001 (trimmed)	Σ1	Contig	NC_002947 (2)		G -> A	G -> D	relA CDS	203	608	GGT -> GAT	relA	PP_RS08530	Derived by automated computational analysis using gene prediction method: Protein Homology.	GTP diphosphokinase
Substitution	PP_1656	A	Polymorphism	T	1852296	1852296	1	1	199	SNP (transversion)	1	Variants: GS_2H_S90_R_001 (trimmed)	Σ1	Contig	NC_002947 (2)		T -> A	L -> Q	relA CDS	461	1382	CTG -> CAG	relA	PP_RS08530	Derived by automated computational analysis using gene prediction method: Protein Homology.	GTP diphosphokinase
None	PP_1728	G	Polymorphism	A	1929114	1929114	1	1	231	SNP (transition)	1	Variants: GS_5H_S92_R_001 (trimmed)	Σ4	Contig	NC_002947 (2)		A -> G		mechanosensitive ion channel family protein CDS	324	972	CGT -> CGC		PP_RS08890	Derived by automated computational analysis using gene prediction method: Protein Homology.	mechanosensitive ion channel family protein
		C	Polymorphism	G	1930422	1930422	1	1	24	SNP (transversion)	0.95799999999999996	Variants: GS_PreALE_S89_R_001 (trimmed)	PT	Contig	NC_002947 (2)		G -> C
		CT	Polymorphism	GC	1932634	1932635	2	1	30 -> 31	Substitution	96.7% -> 96.8%	Variants: GS_PreALE_S89_R_001 (trimmed)	PT	Contig	NC_002947 (2)		GC -> CT
		GC	Polymorphism	TG	1932637	1932638	2	1	31 -> 34	Substitution	96.8% -> 97.1%	Variants: GS_PreALE_S89_R_001 (trimmed)	PT	Contig	NC_002947 (2)		TG -> GC
		C	Polymorphism	G	1932638	1932638	1	1	44	SNP (transversion)	0.97699999999999998	Variants: GS_4P_S91_R_001 (trimmed)	Σ2	Contig	NC_002947 (2)		G -> C
Deletion	PP_2219		Polymorphism	GGCAAC	2530912	2530917	6	1	153	Deletion (tandem repeat)	1	Variants: GS_4P_S91_R_001 (trimmed)	Σ2	Contig	NC_002947 (2)		(CAACGG)8 -> (CAACGG)7	GN ->	hypothetical protein CDS	51	151	GGC,AAC ->		PP_RS28545	Derived by automated computational analysis using gene prediction method: GeneMarkS-2+.	hypothetical protein
Substitution	PP_2589	T	Polymorphism	C	2958523	2958523	1	1	141	SNP (transition)	1	Variants: GS_PreALE_S89_R_001 (trimmed)	PT	Contig	NC_002947 (2)		C -> T	A -> V	aldehyde dehydrogenase CDS	428	1283	GCA -> GTA		PP_RS13510	Derived by automated computational analysis using gene prediction method: Protein Homology.	aldehyde dehydrogenase
Substitution	PP_2589	T	Polymorphism	C	2958523	2958523	1	1	434	SNP (transition)	0.998	Variants: GS_5P_S93_R_001 (trimmed)	Σ5	Contig	NC_002947 (2)		C -> T	A -> V	aldehyde dehydrogenase CDS	428	1283	GCA -> GTA		PP_RS13510	Derived by automated computational analysis using gene prediction method: Protein Homology.	aldehyde dehydrogenase
Substitution	PP_2589	T	Polymorphism	C	2958523	2958523	1	1	121	SNP (transition)	1	Variants: GS_5H_S92_R_001 (trimmed)	Σ4	Contig	NC_002947 (2)		C -> T	A -> V	aldehyde dehydrogenase CDS	428	1283	GCA -> GTA		PP_RS13510	Derived by automated computational analysis using gene prediction method: Protein Homology.	aldehyde dehydrogenase
Substitution	PP_2589	T	Polymorphism	C	2958523	2958523	1	1	142	SNP (transition)	1	Variants: GS_4P_S91_R_001 (trimmed)	Σ2	Contig	NC_002947 (2)		C -> T	A -> V	aldehyde dehydrogenase CDS	428	1283	GCA -> GTA		PP_RS13510	Derived by automated computational analysis using gene prediction method: Protein Homology.	aldehyde dehydrogenase
Substitution	PP_2589	T	Polymorphism	C	2958523	2958523	1	1	189	SNP (transition)	0.98899999999999999	Variants: GS_2H_S90_R_001 (trimmed)	Σ1	Contig	NC_002947 (2)		C -> T	A -> V	aldehyde dehydrogenase CDS	428	1283	GCA -> GTA		PP_RS13510	Derived by automated computational analysis using gene prediction method: Protein Homology.	aldehyde dehydrogenase
Substitution	PP_2635	C	Polymorphism	T	3013968	3013968	1	1	146	SNP (transition)	1	Variants: GS_5H_S92_R_001 (trimmed)	Σ4	Contig	NC_002947 (2)		T -> C	V -> A	bcsA CDS	167	500	GTG -> GCG	bcsA	PP_RS13730	Derived by automated computational analysis using gene prediction method: Protein Homology.	UDP-forming cellulose synthase catalytic subunit
Substitution	PP_2639	G	Polymorphism	A	3023697	3023697	1	1	381	SNP (transition)	1	Variants: GS_5P_S93_R_001 (trimmed)	Σ5	Contig	NC_002947 (2)		A -> G	S -> G	dapA CDS	127	379	AGC -> GGC	dapA	PP_RS13750	Derived by automated computational analysis using gene prediction method: Protein Homology.	4-hydroxy-tetrahydrodipicolinate synthase
Deletion	PP_2675		Polymorphism	GACAACAAAATGCAATGTGTTGCTTGCTGCTGGGTTGCTGGCCGCAGCCGTGCTGACCGGTACAGCCTGGGCCCATGGCAACGTGGTGCCCCAGGCAGTGGAGACCAAGGGCCTGACCCCGATCAAGGACACTGGCGTGAGCCTGGACGGCGACGGCTGGGCCGCGGTCAACCCGTACCGCAGCTCGCCCGAGCACGACAAGGCCGTGGAAATCGGCGCCTCGGCCTACAACCAGAACTGCGCTGCCTGTCATGGCCTGGAGGCCAAGTCCGGTGGTATCGCGCCTGACTTGCGCATGCTCGATGCGGGTGATGCCGGCGATGAATGGTTCGTCGAGCGGGTACGCCACGGCGCGGTTCGCGACGGCCGCGTGTACATGCCGAAGATGGCCGATTACCT…	3063718	3064173	456	1	162	Deletion	1	Variants: GS_PreALE_S89_R_001 (trimmed)	PT	Contig	NC_002947 (2)		-GACAACAAAATGCAATGTGTTGCTTGCTGCTGGGTTGCTGGCCGCAGCCGTGCTGACCGGTACAGCCTGGGCCCATGGCAACGTGGTGCCCCAGGCAGTGGAGACCAAGGGCCTGACCCCGATCAAGGACACTGGCGTGAGCCTGGACGGCGACGGCTGGGCCGCGGTCAACCCGTACCGCAGCTCGCCCGAGCACGACAAGGCCGTGGAAATCGGCGCCTCGGCCTACAACCAGAACTGCGCTGCCTGTCATGGCCTGGAGGCCAAGTCCGGTGGTATCGCGCCTGACTTGCGCATGCTCGATGCGGGTGATGCCGGCGATGAATGGTTCGTCGAGCGGGTACGCCACGGCGCGGTTCGCGACGGCCGCGTGTACATGCCGAAGATGGCCGATTACC…	MTTKCNVLLAAGLLAAAVLTGTAWAHGNVVPQAVETKGLTPIKDTGVSLDGDGWAAVNPYRSSPEHDKAVEIGASAYNQNCAACHGLEAKSGGIAPDLRMLDAGDAGDEWFVERVRHGAVRDGRVYMPKMADYLSQEALWAVRTYLDSVHVEE -> M	pedF CDS	1	3	ATG,ACA,ACA,AAA,TGC,AAT,GTG,TTG,CTT,GCT,GCT,GGG,TTG,CTG,GCC,GCA,GCC,GTG,CTG,ACC,GGT,ACA,GCC,TGG,GCC,CAT,GGC,AAC,GTG,GTG,CCC,CAG,GCA,GTG,GAG,ACC,AAG,GGC,CTG,ACC,CCG,ATC,AAG,GAC,ACT,GGC,GTG,AGC,CTG,GAC,GGC,GAC,GGC,TGG,GCC,GCG,GTC,AAC,CCG,TAC,CGC,AGC,TCG,CCC,GAG,CAC,GAC,AAG,GCC,GTG,GAA,ATC,GGC,GCC,TCG,GCC,TAC,AAC,CAG,AAC,TGC,GCT,GCC,TGT,CAT,GGC,CTG,GAG,GCC,AAG,TCC,GGT,GGT,ATC,GCG,CCT,GAC,TTG,CGC,ATG…	pedF	PP_RS13930	Derived by automated computational analysis using gene prediction method: Protein Homology.	cytochrome c-550 PedF
Deletion	PP_2675		Polymorphism	GACAACAAAATGCAATGTGTTGCTTGCTGCTGGGTTGCTGGCCGCAGCCGTGCTGACCGGTACAGCCTGGGCCCATGGCAACGTGGTGCCCCAGGCAGTGGAGACCAAGGGCCTGACCCCGATCAAGGACACTGGCGTGAGCCTGGACGGCGACGGCTGGGCCGCGGTCAACCCGTACCGCAGCTCGCCCGAGCACGACAAGGCCGTGGAAATCGGCGCCTCGGCCTACAACCAGAACTGCGCTGCCTGTCATGGCCTGGAGGCCAAGTCCGGTGGTATCGCGCCTGACTTGCGCATGCTCGATGCGGGTGATGCCGGCGATGAATGGTTCGTCGAGCGGGTACGCCACGGCGCGGTTCGCGACGGCCGCGTGTACATGCCGAAGATGGCCGATTACCT…	3063718	3064173	456	1	536	Deletion	1	Variants: GS_5P_S93_R_001 (trimmed)	Σ5	Contig	NC_002947 (2)		-GACAACAAAATGCAATGTGTTGCTTGCTGCTGGGTTGCTGGCCGCAGCCGTGCTGACCGGTACAGCCTGGGCCCATGGCAACGTGGTGCCCCAGGCAGTGGAGACCAAGGGCCTGACCCCGATCAAGGACACTGGCGTGAGCCTGGACGGCGACGGCTGGGCCGCGGTCAACCCGTACCGCAGCTCGCCCGAGCACGACAAGGCCGTGGAAATCGGCGCCTCGGCCTACAACCAGAACTGCGCTGCCTGTCATGGCCTGGAGGCCAAGTCCGGTGGTATCGCGCCTGACTTGCGCATGCTCGATGCGGGTGATGCCGGCGATGAATGGTTCGTCGAGCGGGTACGCCACGGCGCGGTTCGCGACGGCCGCGTGTACATGCCGAAGATGGCCGATTACC…	MTTKCNVLLAAGLLAAAVLTGTAWAHGNVVPQAVETKGLTPIKDTGVSLDGDGWAAVNPYRSSPEHDKAVEIGASAYNQNCAACHGLEAKSGGIAPDLRMLDAGDAGDEWFVERVRHGAVRDGRVYMPKMADYLSQEALWAVRTYLDSVHVEE -> M	pedF CDS	1	3	ATG,ACA,ACA,AAA,TGC,AAT,GTG,TTG,CTT,GCT,GCT,GGG,TTG,CTG,GCC,GCA,GCC,GTG,CTG,ACC,GGT,ACA,GCC,TGG,GCC,CAT,GGC,AAC,GTG,GTG,CCC,CAG,GCA,GTG,GAG,ACC,AAG,GGC,CTG,ACC,CCG,ATC,AAG,GAC,ACT,GGC,GTG,AGC,CTG,GAC,GGC,GAC,GGC,TGG,GCC,GCG,GTC,AAC,CCG,TAC,CGC,AGC,TCG,CCC,GAG,CAC,GAC,AAG,GCC,GTG,GAA,ATC,GGC,GCC,TCG,GCC,TAC,AAC,CAG,AAC,TGC,GCT,GCC,TGT,CAT,GGC,CTG,GAG,GCC,AAG,TCC,GGT,GGT,ATC,GCG,CCT,GAC,TTG,CGC,ATG…	pedF	PP_RS13930	Derived by automated computational analysis using gene prediction method: Protein Homology.	cytochrome c-550 PedF
Deletion	PP_2675		Polymorphism	GACAACAAAATGCAATGTGTTGCTTGCTGCTGGGTTGCTGGCCGCAGCCGTGCTGACCGGTACAGCCTGGGCCCATGGCAACGTGGTGCCCCAGGCAGTGGAGACCAAGGGCCTGACCCCGATCAAGGACACTGGCGTGAGCCTGGACGGCGACGGCTGGGCCGCGGTCAACCCGTACCGCAGCTCGCCCGAGCACGACAAGGCCGTGGAAATCGGCGCCTCGGCCTACAACCAGAACTGCGCTGCCTGTCATGGCCTGGAGGCCAAGTCCGGTGGTATCGCGCCTGACTTGCGCATGCTCGATGCGGGTGATGCCGGCGATGAATGGTTCGTCGAGCGGGTACGCCACGGCGCGGTTCGCGACGGCCGCGTGTACATGCCGAAGATGGCCGATTACCT…	3063718	3064173	456	1	149	Deletion	1	Variants: GS_5H_S92_R_001 (trimmed)	Σ4	Contig	NC_002947 (2)		-GACAACAAAATGCAATGTGTTGCTTGCTGCTGGGTTGCTGGCCGCAGCCGTGCTGACCGGTACAGCCTGGGCCCATGGCAACGTGGTGCCCCAGGCAGTGGAGACCAAGGGCCTGACCCCGATCAAGGACACTGGCGTGAGCCTGGACGGCGACGGCTGGGCCGCGGTCAACCCGTACCGCAGCTCGCCCGAGCACGACAAGGCCGTGGAAATCGGCGCCTCGGCCTACAACCAGAACTGCGCTGCCTGTCATGGCCTGGAGGCCAAGTCCGGTGGTATCGCGCCTGACTTGCGCATGCTCGATGCGGGTGATGCCGGCGATGAATGGTTCGTCGAGCGGGTACGCCACGGCGCGGTTCGCGACGGCCGCGTGTACATGCCGAAGATGGCCGATTACC…	MTTKCNVLLAAGLLAAAVLTGTAWAHGNVVPQAVETKGLTPIKDTGVSLDGDGWAAVNPYRSSPEHDKAVEIGASAYNQNCAACHGLEAKSGGIAPDLRMLDAGDAGDEWFVERVRHGAVRDGRVYMPKMADYLSQEALWAVRTYLDSVHVEE -> M	pedF CDS	1	3	ATG,ACA,ACA,AAA,TGC,AAT,GTG,TTG,CTT,GCT,GCT,GGG,TTG,CTG,GCC,GCA,GCC,GTG,CTG,ACC,GGT,ACA,GCC,TGG,GCC,CAT,GGC,AAC,GTG,GTG,CCC,CAG,GCA,GTG,GAG,ACC,AAG,GGC,CTG,ACC,CCG,ATC,AAG,GAC,ACT,GGC,GTG,AGC,CTG,GAC,GGC,GAC,GGC,TGG,GCC,GCG,GTC,AAC,CCG,TAC,CGC,AGC,TCG,CCC,GAG,CAC,GAC,AAG,GCC,GTG,GAA,ATC,GGC,GCC,TCG,GCC,TAC,AAC,CAG,AAC,TGC,GCT,GCC,TGT,CAT,GGC,CTG,GAG,GCC,AAG,TCC,GGT,GGT,ATC,GCG,CCT,GAC,TTG,CGC,ATG…	pedF	PP_RS13930	Derived by automated computational analysis using gene prediction method: Protein Homology.	cytochrome c-550 PedF
Deletion	PP_2675		Polymorphism	GACAACAAAATGCAATGTGTTGCTTGCTGCTGGGTTGCTGGCCGCAGCCGTGCTGACCGGTACAGCCTGGGCCCATGGCAACGTGGTGCCCCAGGCAGTGGAGACCAAGGGCCTGACCCCGATCAAGGACACTGGCGTGAGCCTGGACGGCGACGGCTGGGCCGCGGTCAACCCGTACCGCAGCTCGCCCGAGCACGACAAGGCCGTGGAAATCGGCGCCTCGGCCTACAACCAGAACTGCGCTGCCTGTCATGGCCTGGAGGCCAAGTCCGGTGGTATCGCGCCTGACTTGCGCATGCTCGATGCGGGTGATGCCGGCGATGAATGGTTCGTCGAGCGGGTACGCCACGGCGCGGTTCGCGACGGCCGCGTGTACATGCCGAAGATGGCCGATTACCT…	3063718	3064173	456	1	183	Deletion	1	Variants: GS_4P_S91_R_001 (trimmed)	Σ2	Contig	NC_002947 (2)		-GACAACAAAATGCAATGTGTTGCTTGCTGCTGGGTTGCTGGCCGCAGCCGTGCTGACCGGTACAGCCTGGGCCCATGGCAACGTGGTGCCCCAGGCAGTGGAGACCAAGGGCCTGACCCCGATCAAGGACACTGGCGTGAGCCTGGACGGCGACGGCTGGGCCGCGGTCAACCCGTACCGCAGCTCGCCCGAGCACGACAAGGCCGTGGAAATCGGCGCCTCGGCCTACAACCAGAACTGCGCTGCCTGTCATGGCCTGGAGGCCAAGTCCGGTGGTATCGCGCCTGACTTGCGCATGCTCGATGCGGGTGATGCCGGCGATGAATGGTTCGTCGAGCGGGTACGCCACGGCGCGGTTCGCGACGGCCGCGTGTACATGCCGAAGATGGCCGATTACC…	MTTKCNVLLAAGLLAAAVLTGTAWAHGNVVPQAVETKGLTPIKDTGVSLDGDGWAAVNPYRSSPEHDKAVEIGASAYNQNCAACHGLEAKSGGIAPDLRMLDAGDAGDEWFVERVRHGAVRDGRVYMPKMADYLSQEALWAVRTYLDSVHVEE -> M	pedF CDS	1	3	ATG,ACA,ACA,AAA,TGC,AAT,GTG,TTG,CTT,GCT,GCT,GGG,TTG,CTG,GCC,GCA,GCC,GTG,CTG,ACC,GGT,ACA,GCC,TGG,GCC,CAT,GGC,AAC,GTG,GTG,CCC,CAG,GCA,GTG,GAG,ACC,AAG,GGC,CTG,ACC,CCG,ATC,AAG,GAC,ACT,GGC,GTG,AGC,CTG,GAC,GGC,GAC,GGC,TGG,GCC,GCG,GTC,AAC,CCG,TAC,CGC,AGC,TCG,CCC,GAG,CAC,GAC,AAG,GCC,GTG,GAA,ATC,GGC,GCC,TCG,GCC,TAC,AAC,CAG,AAC,TGC,GCT,GCC,TGT,CAT,GGC,CTG,GAG,GCC,AAG,TCC,GGT,GGT,ATC,GCG,CCT,GAC,TTG,CGC,ATG…	pedF	PP_RS13930	Derived by automated computational analysis using gene prediction method: Protein Homology.	cytochrome c-550 PedF
Deletion	PP_2675		Polymorphism	GACAACAAAATGCAATGTGTTGCTTGCTGCTGGGTTGCTGGCCGCAGCCGTGCTGACCGGTACAGCCTGGGCCCATGGCAACGTGGTGCCCCAGGCAGTGGAGACCAAGGGCCTGACCCCGATCAAGGACACTGGCGTGAGCCTGGACGGCGACGGCTGGGCCGCGGTCAACCCGTACCGCAGCTCGCCCGAGCACGACAAGGCCGTGGAAATCGGCGCCTCGGCCTACAACCAGAACTGCGCTGCCTGTCATGGCCTGGAGGCCAAGTCCGGTGGTATCGCGCCTGACTTGCGCATGCTCGATGCGGGTGATGCCGGCGATGAATGGTTCGTCGAGCGGGTACGCCACGGCGCGGTTCGCGACGGCCGCGTGTACATGCCGAAGATGGCCGATTACCT…	3063718	3064173	456	1	179	Deletion	1	Variants: GS_2H_S90_R_001 (trimmed)	Σ1	Contig	NC_002947 (2)		-GACAACAAAATGCAATGTGTTGCTTGCTGCTGGGTTGCTGGCCGCAGCCGTGCTGACCGGTACAGCCTGGGCCCATGGCAACGTGGTGCCCCAGGCAGTGGAGACCAAGGGCCTGACCCCGATCAAGGACACTGGCGTGAGCCTGGACGGCGACGGCTGGGCCGCGGTCAACCCGTACCGCAGCTCGCCCGAGCACGACAAGGCCGTGGAAATCGGCGCCTCGGCCTACAACCAGAACTGCGCTGCCTGTCATGGCCTGGAGGCCAAGTCCGGTGGTATCGCGCCTGACTTGCGCATGCTCGATGCGGGTGATGCCGGCGATGAATGGTTCGTCGAGCGGGTACGCCACGGCGCGGTTCGCGACGGCCGCGTGTACATGCCGAAGATGGCCGATTACC…	MTTKCNVLLAAGLLAAAVLTGTAWAHGNVVPQAVETKGLTPIKDTGVSLDGDGWAAVNPYRSSPEHDKAVEIGASAYNQNCAACHGLEAKSGGIAPDLRMLDAGDAGDEWFVERVRHGAVRDGRVYMPKMADYLSQEALWAVRTYLDSVHVEE -> M	pedF CDS	1	3	ATG,ACA,ACA,AAA,TGC,AAT,GTG,TTG,CTT,GCT,GCT,GGG,TTG,CTG,GCC,GCA,GCC,GTG,CTG,ACC,GGT,ACA,GCC,TGG,GCC,CAT,GGC,AAC,GTG,GTG,CCC,CAG,GCA,GTG,GAG,ACC,AAG,GGC,CTG,ACC,CCG,ATC,AAG,GAC,ACT,GGC,GTG,AGC,CTG,GAC,GGC,GAC,GGC,TGG,GCC,GCG,GTC,AAC,CCG,TAC,CGC,AGC,TCG,CCC,GAG,CAC,GAC,AAG,GCC,GTG,GAA,ATC,GGC,GCC,TCG,GCC,TAC,AAC,CAG,AAC,TGC,GCT,GCC,TGT,CAT,GGC,CTG,GAG,GCC,AAG,TCC,GGT,GGT,ATC,GCG,CCT,GAC,TTG,CGC,ATG…	pedF	PP_RS13930	Derived by automated computational analysis using gene prediction method: Protein Homology.	cytochrome c-550 PedF
Substitution	PP_3046	G	Polymorphism	A	3430977	3430977	1	1	464	SNP (transition)	0.998	Variants: GS_5P_S93_R_001 (trimmed)	Σ5	Contig	NC_002947 (2)		A -> G	H -> R	head decoration protein CDS	10	29	CAT -> CGT		PP_RS15760	Derived by automated computational analysis using gene prediction method: Protein Homology.	head decoration protein
None	PP_3082	A	Polymorphism	G	3467702	3467702	1	1	420	SNP (transition)	1	Variants: GS_5P_S93_R_001 (trimmed)	Σ5	Contig	NC_002947 (2)		G -> A		MFS transporter CDS	312	936	AGC -> AGT		PP_RS15960	Derived by automated computational analysis using gene prediction method: Protein Homology.	MFS transporter
		GC	Polymorphism	CT	3845706	3845707	2	1	35 -> 43	Substitution	97.1% -> 97.7%	Variants: GS_PreALE_S89_R_001 (trimmed)	PT	Contig	NC_002947 (2)		CT -> GC
		G	Polymorphism	C	3845706	3845706	1	1	44	SNP (transversion)	0.95499999999999996	Variants: GS_2H_S90_R_001 (trimmed)	Σ1	Contig	NC_002947 (2)		C -> G
Substitution	PP_3456	C	Polymorphism	T	3918461	3918461	1	1	172	SNP (transition)	0.99399999999999999	Variants: GS_5H_S92_R_001 (trimmed)	Σ4	Contig	NC_002947 (2)		T -> C	V -> A	multidrug efflux RND transporter permease subunit CDS	748	2243	GTG -> GCG		PP_RS17975	Derived by automated computational analysis using gene prediction method: Protein Homology.	multidrug efflux RND transporter permease subunit
		C	Polymorphism	T	3951159	3951159	1	1	59	SNP (transition)	0.96599999999999997	Variants: GS_PreALE_S89_R_001 (trimmed)	PT	Contig	NC_002947 (2)		T -> C
		C	Polymorphism	T	3951159	3951159	1	1	158	SNP (transition)	1	Variants: GS_5P_S93_R_001 (trimmed)	Σ5	Contig	NC_002947 (2)		T -> C
		C	Polymorphism	T	3951159	3951159	1	1	58	SNP (transition)	1	Variants: GS_5H_S92_R_001 (trimmed)	Σ4	Contig	NC_002947 (2)		T -> C
		C	Polymorphism	T	3951159	3951159	1	1	48	SNP (transition)	1	Variants: GS_4P_S91_R_001 (trimmed)	Σ2	Contig	NC_002947 (2)		T -> C
		C	Polymorphism	T	3951159	3951159	1	1	65	SNP (transition)	1	Variants: GS_2H_S90_R_001 (trimmed)	Σ1	Contig	NC_002947 (2)		T -> C
		T	Polymorphism	A	3951161	3951161	1	1	158	SNP (transversion)	0.97499999999999998	Variants: GS_5P_S93_R_001 (trimmed)	Σ5	Contig	NC_002947 (2)		A -> T
None		G	Polymorphism	A	4175082	4175082	1	1	362	SNP (transition)	1	Variants: GS_5P_S93_R_001 (trimmed)	Σ5	Contig	NC_002947 (2)		A -> G		hypothetical protein CDS	15	45	GCA -> GCG		PP_RS19075	Derived by automated computational analysis using gene prediction method: GeneMarkS-2+.	hypothetical protein
Substitution	PP_3760	G	Polymorphism	A	4288812	4288812	1	1	140	SNP (transition)	1	Variants: GS_5H_S92_R_001 (trimmed)	Σ4	Contig	NC_002947 (2)		A -> G	V -> A	protein-glutamate O-methyltransferase CheR CDS	104	311	GTC -> GCC		PP_RS19570	Derived by automated computational analysis using gene prediction method: Protein Homology.	protein-glutamate O-methyltransferase CheR
None	PP_3827	G	Polymorphism	C	4353183	4353183	1	1	5	SNP (transversion)	1	Variants: GS_2H_S90_R_001 (trimmed)	Σ1	Contig	NC_002947 (2)		C -> G		nitronate monooxygenase family protein CDS	103	309	GGC -> GGG		PP_RS19910	Derived by automated computational analysis using gene prediction method: Protein Homology.	nitronate monooxygenase family protein
Substitution	PP_3827	CCCCC	Polymorphism	GATTT	4353187	4353191	5	1	3 -> 20	Substitution	1	Variants: GS_5H_S92_R_001 (trimmed)	Σ4	Contig	NC_002947 (2)		GATTT -> CCCCC	DF -> PP	nitronate monooxygenase family protein CDS	105	313	GAT,TTC -> CCC,CCC		PP_RS19910	Derived by automated computational analysis using gene prediction method: Protein Homology.	nitronate monooxygenase family protein
Substitution	PP_3827	CCCCC	Polymorphism	GATTT	4353187	4353191	5	1	2 -> 13	Substitution	1	Variants: GS_2H_S90_R_001 (trimmed)	Σ1	Contig	NC_002947 (2)		GATTT -> CCCCC	DF -> PP	nitronate monooxygenase family protein CDS	105	313	GAT,TTC -> CCC,CCC		PP_RS19910	Derived by automated computational analysis using gene prediction method: Protein Homology.	nitronate monooxygenase family protein
Substitution	PP_3827	C	Polymorphism	A	4353193	4353193	1	1	22	SNP (transversion)	0.95499999999999996	Variants: GS_PreALE_S89_R_001 (trimmed)	PT	Contig	NC_002947 (2)		A -> C	T -> P	nitronate monooxygenase family protein CDS	107	319	ACG -> CCG		PP_RS19910	Derived by automated computational analysis using gene prediction method: Protein Homology.	nitronate monooxygenase family protein
Substitution	PP_3827	C	Polymorphism	A	4353193	4353193	1	1	25	SNP (transversion)	1	Variants: GS_5H_S92_R_001 (trimmed)	Σ4	Contig	NC_002947 (2)		A -> C	T -> P	nitronate monooxygenase family protein CDS	107	319	ACG -> CCG		PP_RS19910	Derived by automated computational analysis using gene prediction method: Protein Homology.	nitronate monooxygenase family protein
Substitution	PP_3827	C	Polymorphism	A	4353193	4353193	1	1	17	SNP (transversion)	1	Variants: GS_2H_S90_R_001 (trimmed)	Σ1	Contig	NC_002947 (2)		A -> C	T -> P	nitronate monooxygenase family protein CDS	107	319	ACG -> CCG		PP_RS19910	Derived by automated computational analysis using gene prediction method: Protein Homology.	nitronate monooxygenase family protein
Substitution	PP_3965	G	Polymorphism	A	4475735	4475735	1	1	154	SNP (transition)	1	Variants: GS_5H_S92_R_001 (trimmed)	Σ4	Contig	NC_002947 (2)		A -> G	L -> P	tnpB CDS	67	200	CTG -> CCG	tnpB	PP_RS28660	TnpB, as the term is used for proteins encoded by IS66 family insertion elements, is considered an accessory protein, since TnpC, encoded by a neighboring gene, is a DDE family transposase; Derived by automated computational analysis using gene prediction method: Protein Homology.	IS66 family insertion sequence element accessoryprotein TnpB
		TC	Polymorphism	CT	4586030	4586031	2	1	152	Substitution	1	Variants: GS_5P_S93_R_001 (trimmed)	Σ5	Contig	NC_002947 (2)		CT -> TC
		TC	Polymorphism	CT	4586030	4586031	2	1	64	Substitution	1	Variants: GS_2H_S90_R_001 (trimmed)	Σ1	Contig	NC_002947 (2)		CT -> TC
		CG	Polymorphism	-C	4586033	4586033	1	1	151 -> 152	Insertion	0.98699999999999999	Variants: GS_5P_S93_R_001 (trimmed)	Σ5	Contig	NC_002947 (2)		C -> CG
		CG	Polymorphism	-C	4586033	4586033	1	1	63 -> 64	Insertion	0.98399999999999999	Variants: GS_2H_S90_R_001 (trimmed)	Σ1	Contig	NC_002947 (2)		C -> CG
		G	Polymorphism	C	4586033	4586033	1	1	45	SNP (transversion)	1	Variants: GS_PreALE_S89_R_001 (trimmed)	PT	Contig	NC_002947 (2)		C -> G
		G	Polymorphism	C	4586033	4586033	1	1	51	SNP (transversion)	1	Variants: GS_5H_S92_R_001 (trimmed)	Σ4	Contig	NC_002947 (2)		C -> G
			Polymorphism	T	4740811	4740811	1	1	77	Deletion (tandem repeat)	1	Variants: GS_PreALE_S89_R_001 (trimmed)	PT	Contig	NC_002947 (2)		(T)7 -> (T)6
			Polymorphism	T	4740811	4740811	1	1	55	Deletion (tandem repeat)	1	Variants: GS_4P_S91_R_001 (trimmed)	Σ2	Contig	NC_002947 (2)		(T)7 -> (T)6
			Polymorphism	T	4740811	4740811	1	1	11	Deletion (tandem repeat)	1	Variants: GS_2H_S90_R_001 (trimmed)	Σ1	Contig	NC_002947 (2)		(T)7 -> (T)6
		G	Polymorphism	T	4740816	4740816	1	1	76	SNP (transversion)	1	Variants: GS_PreALE_S89_R_001 (trimmed)	PT	Contig	NC_002947 (2)		T -> G
		G	Polymorphism	T	4740816	4740816	1	1	53	SNP (transversion)	1	Variants: GS_4P_S91_R_001 (trimmed)	Σ2	Contig	NC_002947 (2)		T -> G
		CT	Polymorphism	TG	4740819	4740820	2	1	66 -> 71	Substitution	1	Variants: GS_PreALE_S89_R_001 (trimmed)	PT	Contig	NC_002947 (2)		TG -> CT
		CT	Polymorphism	TG	4740819	4740820	2	1	47 -> 49	Substitution	1	Variants: GS_4P_S91_R_001 (trimmed)	Σ2	Contig	NC_002947 (2)		TG -> CT
		CT	Polymorphism	TG	4740819	4740820	2	1	6	Substitution	1	Variants: GS_2H_S90_R_001 (trimmed)	Σ1	Contig	NC_002947 (2)		TG -> CT
Substitution		C	Polymorphism	A	4741229	4741229	1	1	70	SNP (transversion)	1	Variants: GS_PreALE_S89_R_001 (trimmed)	PT	Contig	NC_002947 (2)		A -> C	F -> C	START domain-containing protein CDS	85	254	TTC -> TGC		PP_RS21780	frameshifted; Derived by automated computational analysis using gene prediction method: Protein Homology.	START domain-containing protein
Substitution		C	Polymorphism	A	4741229	4741229	1	1	160	SNP (transversion)	1	Variants: GS_5P_S93_R_001 (trimmed)	Σ5	Contig	NC_002947 (2)		A -> C	F -> C	START domain-containing protein CDS	85	254	TTC -> TGC		PP_RS21780	frameshifted; Derived by automated computational analysis using gene prediction method: Protein Homology.	START domain-containing protein
Substitution		C	Polymorphism	A	4741229	4741229	1	1	80	SNP (transversion)	1	Variants: GS_5H_S92_R_001 (trimmed)	Σ4	Contig	NC_002947 (2)		A -> C	F -> C	START domain-containing protein CDS	85	254	TTC -> TGC		PP_RS21780	frameshifted; Derived by automated computational analysis using gene prediction method: Protein Homology.	START domain-containing protein
Substitution		C	Polymorphism	A	4741229	4741229	1	1	63	SNP (transversion)	1	Variants: GS_4P_S91_R_001 (trimmed)	Σ2	Contig	NC_002947 (2)		A -> C	F -> C	START domain-containing protein CDS	85	254	TTC -> TGC		PP_RS21780	frameshifted; Derived by automated computational analysis using gene prediction method: Protein Homology.	START domain-containing protein
Substitution		C	Polymorphism	A	4741229	4741229	1	1	69	SNP (transversion)	1	Variants: GS_2H_S90_R_001 (trimmed)	Σ1	Contig	NC_002947 (2)		A -> C	F -> C	START domain-containing protein CDS	85	254	TTC -> TGC		PP_RS21780	frameshifted; Derived by automated computational analysis using gene prediction method: Protein Homology.	START domain-containing protein
Substitution		G	Polymorphism	C	4741231	4741231	1	1	159	SNP (transversion)	0.96199999999999997	Variants: GS_5P_S93_R_001 (trimmed)	Σ5	Contig	NC_002947 (2)		C -> G	R -> S	START domain-containing protein CDS	84	252	AGG -> AGC		PP_RS21780	frameshifted; Derived by automated computational analysis using gene prediction method: Protein Homology.	START domain-containing protein
Substitution		G	Polymorphism	C	4741231	4741231	1	1	78	SNP (transversion)	0.97399999999999998	Variants: GS_5H_S92_R_001 (trimmed)	Σ4	Contig	NC_002947 (2)		C -> G	R -> S	START domain-containing protein CDS	84	252	AGG -> AGC		PP_RS21780	frameshifted; Derived by automated computational analysis using gene prediction method: Protein Homology.	START domain-containing protein
Substitution		G	Polymorphism	C	4741231	4741231	1	1	64	SNP (transversion)	0.96899999999999997	Variants: GS_4P_S91_R_001 (trimmed)	Σ2	Contig	NC_002947 (2)		C -> G	R -> S	START domain-containing protein CDS	84	252	AGG -> AGC		PP_RS21780	frameshifted; Derived by automated computational analysis using gene prediction method: Protein Homology.	START domain-containing protein
Substitution		G	Polymorphism	C	4741231	4741231	1	1	68	SNP (transversion)	1	Variants: GS_2H_S90_R_001 (trimmed)	Σ1	Contig	NC_002947 (2)		C -> G	R -> S	START domain-containing protein CDS	84	252	AGG -> AGC		PP_RS21780	frameshifted; Derived by automated computational analysis using gene prediction method: Protein Homology.	START domain-containing protein
Substitution	PP_4373	A	Polymorphism	G	4964198	4964198	1	1	174	SNP (transition)	1	Variants: GS_5H_S92_R_001 (trimmed)	Σ4	Contig	NC_002947 (2)		G -> A	P -> L	fleQ CDS	387	1160	CCG -> CTG	fleQ	PP_RS22700	Derived by automated computational analysis using gene prediction method: Protein Homology.	transcriptional regulator FleQ
		GG	Polymorphism	--	4980586	4980585	0	1	169	Insertion	0.98799999999999999	Variants: GS_PreALE_S89_R_001 (trimmed)	PT	Contig	NC_002947 (2)
		GG	Polymorphism	--	4980586	4980585	0	1	354 -> 357	Insertion	1	Variants: GS_5P_S93_R_001 (trimmed)	Σ5	Contig	NC_002947 (2)
		GG	Polymorphism	--	4980586	4980585	0	1	156	Insertion	0.98699999999999999	Variants: GS_5H_S92_R_001 (trimmed)	Σ4	Contig	NC_002947 (2)
		GG	Polymorphism	--	4980586	4980585	0	1	136 -> 137	Insertion	0.99299999999999999	Variants: GS_4P_S91_R_001 (trimmed)	Σ2	Contig	NC_002947 (2)
		GG	Polymorphism	--	4980586	4980585	0	1	152	Insertion	0.99299999999999999	Variants: GS_2H_S90_R_001 (trimmed)	Σ1	Contig	NC_002947 (2)
Substitution	PP_4712	G	Polymorphism	A	5356731	5356731	1	1	181	SNP (transition)	0.98899999999999999	Variants: GS_5H_S92_R_001 (trimmed)	Σ4	Contig	NC_002947 (2)		A -> G	V -> A	infB CDS	677	2030	GTG -> GCG	infB	PP_RS24565	Derived by automated computational analysis using gene prediction method: Protein Homology.	translation initiation factor IF-2
Substitution	PP_4867	A	Polymorphism	G	5534218	5534218	1	1	467	SNP (transition)	0.998	Variants: GS_5P_S93_R_001 (trimmed)	Σ5	Contig	NC_002947 (2)		G -> A	A -> V	branched-chain amino acid ABC transporter substrate-binding protein CDS	86	257	GCC -> GTC		PP_RS25400	Derived by automated computational analysis using gene prediction method: Protein Homology.	branched-chain amino acid ABC transporter substrate-binding protein
		GCC	Polymorphism	---	5555609	5555608	0	1	26 -> 27	Insertion	1	Variants: GS_PreALE_S89_R_001 (trimmed)	PT	Contig	NC_002947 (2)
		GCC	Polymorphism	---	5555609	5555608	0	1	119 -> 125	Insertion	0.99199999999999999	Variants: GS_5P_S93_R_001 (trimmed)	Σ5	Contig	NC_002947 (2)
		GCC	Polymorphism	---	5555609	5555608	0	1	29 -> 30	Insertion	1	Variants: GS_5H_S92_R_001 (trimmed)	Σ4	Contig	NC_002947 (2)
		GCC	Polymorphism	---	5555609	5555608	0	1	40	Insertion	1	Variants: GS_4P_S91_R_001 (trimmed)	Σ2	Contig	NC_002947 (2)
		GCC	Polymorphism	---	5555609	5555608	0	1	28 -> 30	Insertion	1	Variants: GS_2H_S90_R_001 (trimmed)	Σ1	Contig	NC_002947 (2)
Substitution	PP_4910	T	Polymorphism	C	5581084	5581084	1	1	181	SNP (transition)	1	Variants: GS_5H_S92_R_001 (trimmed)	Σ4	Contig	NC_002947 (2)		C -> T	A -> V	histidine kinase CDS	40	119	GCG -> GTG		PP_RS25630	Derived by automated computational analysis using gene prediction method: Protein Homology.	histidine kinase
		G	Polymorphism		5674752	5674751	0	1	138	Insertion	1	Variants: GS_PreALE_S89_R_001 (trimmed)	PT	Contig	NC_002947 (2)
		GC	Polymorphism	C-G	5674752	5674753	2	1	24 -> 25	Substitution	95.8% -> 96.0%	Variants: GS_5P_S93_R_001 (trimmed)	Σ5	Contig	NC_002947 (2)		CG -> GC
		GC	Polymorphism	C-G	5674752	5674753	2	1	11	Substitution	1	Variants: GS_5H_S92_R_001 (trimmed)	Σ4	Contig	NC_002947 (2)		CG -> GC
		G	Polymorphism	C	5674752	5674752	1	1	20	SNP (transversion)	1	Variants: GS_2H_S90_R_001 (trimmed)	Σ1	Contig	NC_002947 (2)		C -> G
		C	Polymorphism	G	5674753	5674753	1	1	138	SNP (transversion)	1	Variants: GS_PreALE_S89_R_001 (trimmed)	PT	Contig	NC_002947 (2)		G -> C
		C	Polymorphism	G	5674753	5674753	1	1	48	SNP (transversion)	1	Variants: GS_4P_S91_R_001 (trimmed)	Σ2	Contig	NC_002947 (2)		G -> C
		CGGG	Polymorphism	----	5681416	5681415	0	1	63	Insertion	0.95199999999999996	Variants: GS_PreALE_S89_R_001 (trimmed)	PT	Contig	NC_002947 (2)
		CGGG	Polymorphism	----	5681416	5681415	0	1	201 -> 209	Insertion	0.995	Variants: GS_5P_S93_R_001 (trimmed)	Σ5	Contig	NC_002947 (2)
		CGGG	Polymorphism	----	5681416	5681415	0	1	59 -> 60	Insertion	96.6% -> 96.7%	Variants: GS_5H_S92_R_001 (trimmed)	Σ4	Contig	NC_002947 (2)
		CGGG	Polymorphism	----	5681416	5681415	0	1	50	Insertion	0.98	Variants: GS_4P_S91_R_001 (trimmed)	Σ2	Contig	NC_002947 (2)
		CGGG	Polymorphism	----	5681416	5681415	0	1	48 -> 49	Insertion	95.8% -> 95.9%	Variants: GS_2H_S90_R_001 (trimmed)	Σ1	Contig	NC_002947 (2)
Substitution	PP_5229	A	Polymorphism	G	5963627	5963627	1	1	201	SNP (transition)	1	Variants: GS_5H_S92_R_001 (trimmed)	Σ4	Contig	NC_002947 (2)		G -> A	A -> T	DUF484 family protein CDS	143	427	GCG -> ACG		PP_RS27245	Derived by automated computational analysis using gene prediction method: Protein Homology.	DUF484 family protein
		C	Polymorphism	T	6013885	6013885	1	1	85	SNP (transition)	1	Variants: GS_PreALE_S89_R_001 (trimmed)	PT	Contig	NC_002947 (2)		T -> C
		C	Polymorphism	T	6013885	6013885	1	1	241	SNP (transition)	1	Variants: GS_5P_S93_R_001 (trimmed)	Σ5	Contig	NC_002947 (2)		T -> C
		C	Polymorphism	T	6013885	6013885	1	1	78	SNP (transition)	1	Variants: GS_5H_S92_R_001 (trimmed)	Σ4	Contig	NC_002947 (2)		T -> C
		C	Polymorphism	T	6013885	6013885	1	1	66	SNP (transition)	1	Variants: GS_4P_S91_R_001 (trimmed)	Σ2	Contig	NC_002947 (2)		T -> C
		C	Polymorphism	T	6013885	6013885	1	1	97	SNP (transition)	1	Variants: GS_2H_S90_R_001 (trimmed)	Σ1	Contig	NC_002947 (2)		T -> C
Substitution	PP_5370	C	Polymorphism	T	6120318	6120318	1	1	232	SNP (transition)	1	Variants: GS_5H_S92_R_001 (trimmed)	Σ4	Contig	NC_002947 (2)		T -> C	H -> R	FAD-binding oxidoreductase CDS	146	437	CAC -> CGC		PP_RS27965	Derived by automated computational analysis using gene prediction method: Protein Homology.	FAD-binding oxidoreductase
